# Supplementary material for: A Protein Turnover Signaling Motif Controls the Stimulus-Sensitivity of Stress Response Pathways
Source: PLoS Comput Biol. 2013 Feb 28;9(2):e1002932. doi: 10.1371/journal.pcbi.1002932 (PMC3585401; doi:10.1371/journal.pcbi.1002932)
Supplement: Protocol S1 — Executable source code. This zip file contains executable code for all three models discussed in the manuscript. All code can be executed using the freely available Scilab numerical computing environment, http://www.scilab.org/. See the included README file for detailed instructions. (ZIP) [file pcbi.1002932.s003.zip]

Archive with 4 entries (4 files):
- src/nfkb.sci
- src/p53b.sci
- src/pnfm.sci
- src/README.txt
