# Supplementary material for: A Protein Turnover Signaling Motif Controls the Stimulus-Sensitivity of Stress Response Pathways
Source: PLoS Comput Biol. 2013 Feb 28;9(2):e1002932. doi: 10.1371/journal.pcbi.1002932 (PMC3585401; doi:10.1371/journal.pcbi.1002932)
Supplement: Protocol S1 — Executable source code. This zip file contains executable code for all three models discussed in the manuscript. All code can be executed using the freely available Scilab numerical computing environment, http://www.scilab.org/. See the included README file for detailed instructions. (ZIP) [file pcbi.1002932.s003.zip › src/nfkb.sci]

// *
// * MODULE: NFKB
// * VERSION: 4.0
// * DIM:  11 x 26
// *
//
//  Index     Symbol 
// =======   ========
//  x(1)     IkBa
//  x(2)     IkBaIKK
//  x(3)     IkBaIKKNFkB
//  x(4)     IkBan
//  x(5)     IkBaNFkB
//  x(6)     IkBaNFkBn
//  x(7)     IkBat
//  x(8)     IKK
//  x(9)     NFkB
//  x(10)    NFkBn           
//  x(11)    IKK multiplier (T)
//
//
// Synthesis/Degradation Fluxes
//
//  Index    Reaction
// =======   =====================================
//  v(1)     IkBaNFkB + IKK  --(v1)->  IkBaIKKNFkB  
//  v(2)     IkBa + IKK   --(v2)->  IkBaIKK  
//  v(3)     IkBa + NFkB  --(v3)->  IkBaNFkB  
//  v(4)     IkBaIKK   --(v4)->  IkBa + IKK  
//  v(5)     IkBaNFkB  --(v5)->  IkBa + NFkB  
//  v(6)     IkBaNFkBn --(v6)->  IkBaNFkB  
//  v(7)     IkBan  --(v7)->  IkBa  
//  v(8)     NFkBn  --(v8)->  NFkB  
//  v(9)     IkBaNFkB --(v9)->  IkBaNFkBn  
//  v(10)    IkBa  --(v10)->  IkBan  
//  v(11)    NFkB  --(v11)->  NFkBn  
//  v(12)    IkBaIKK   --(v12)->  IKK  
//  v(13)    IkBaNFkB  --(v13)->  NFkB  
//  v(14)    IkBaIKKNFkB  --(v14)->  IKK + NFkB  
//  v(15)    IkBa   --(v15)->  null 
//  v(16)    IkBat  --(v16)->  IkBat + IkBa  
//  v(17)    IkBat  --(v17)->  null 
//  v(18)    null  --(v18)->  IkBat  
//  v(19)    null  --(v19)->  IkBat  
//  v(20)    IkBaIKK + NFkB  --(v20)->  IkBaIKKNFkB  
//  v(21)    IkBan + NFkBn   --(v21)->  IkBaNFkBn  
//  v(22)    IkBaIKKNFkB  --(v22)->  IkBaIKK + NFkB  
//  v(23)    IkBaIKKNFkB  --(v23)->  IkBaNFkB + IKK  
//  v(24)    IkBaNFkBn  --(v24)->  IkBan + NFkBn  
//  v(25)    IkBaNFkBn  --(v25)->  NFkBn  
//  v(26)    IkBan  --(v26)->   null 

function [x_dot,v] = mod_ode(t,x,k,c)

  x_dot = zeros( length(x), 1 );
  v = zeros( length(k), 1 );
  
  // Calculate IKK
  if stim==0
    x(11) = calcIKK(t,stimstr);
  end

  // *
  // * Define the Reaction Fluxes
  // *

  //  v(1)    IkBaNFkB + IKK  --(v1)->  IkBaIKKNFkB  
  v(1) = k(1) * x(5)  * x(8);

  //  v(2)    IkBa + IKK   --(v2)->  IkBaIKK  
  v(2) = k(2) * x(1)  * x(8);

  //  v(3)    IkBa + NFkB  --(v3)->  IkBaNFkB  
  v(3) = k(3) * x(1)  * x(9);

  //  v(4)    IkBaIKK   --(v4)->  IkBa + IKK  
  v(4) = k(4) * x(2);

  //  v(5)    IkBaNFkB  --(v5)->  IkBa + NFkB  
  v(5) = k(5) * x(5);

  //  v(6)    IkBaNFkBn --(v6)->  IkBaNFkB  
  v(6) = k(6) * x(6);

  //  v(7)    IkBan  --(v7)->  IkBa  
  v(7) = k(7) * x(4);

  //  v(8)    NFkBn  --(v8)->  NFkB  
  v(8) = k(8) * x(10);

  //  v(9)    IkBaNFkB --(v9)->  IkBaNFkBn  
  v(9) = k(9) * x(5);

  //  v(10)    IkBa  --(v10)->  IkBan  
  v(10) = k(10) * x(1);

  //  v(11)    NFkB  --(v11)->  NFkBn  
  v(11) = k(11) * x(9);

  //  v(12)    IkBaIKK   --(v12)->  IKK  
  v(12) = k(12) * x(2) * x(11);

  //  v(13)    IkBaNFkB  --(v13)->  NFkB  
  v(13) = k(13) * x(5);

  //  v(14)    IkBaIKKNFkB  --(v14)->  IKK + NFkB  
  v(14) = k(14) * x(3) * x(11);

  //  v(15)    IkBa   --(v15)->   null 
  v(15) = k(15) * x(1) ;

  //  v(16)    IkBat  --(v16)->  IkBat + IkBa  
  v(16) = k(16) * x(7);

  //  v(17)    IkBat  --(v17)->   null 
  v(17) = k(17) * x(7);

  //  v(18)    null  --(v18)->  IkBat  
  v(18) = k(18) * x(10)^3;

  //  v(19)    null  --(v19)->  IkBat  
  v(19) = k(19);

  //  v(20)    IkBaIKK + NFkB  --(v20)->  IkBaIKKNFkB  
  v(20) = k(20) * x(2)  * x(9);

  //  v(21)    IkBan + NFkBn   --(v11)->  IkBaNFkBn  
  v(21) = k(21) * x(4)  * x(10);

  //  v(22)    IkBaIKKNFkB  --(v24)->  IkBaIKK + NFkB  
  v(22) = k(22) * x(3);

  //  v(23)    IkBaIKKNFkB  --(v25)->  IkBaNFkB + IKK  
  v(23) = k(23) * x(3);

  //  v(24)    IkBaNFkBn  --(v16)->  IkBan + NFkBn  
  v(24) = k(24) * x(6);

  //  v(25)    IkBaNFkBn  --(v25)->  NFkBn  
  v(25) = k(25) * x(6);

  //  v(26)    IkBan  --(v26)->   null 
  v(26) = k(26) * x(4);


  // * 
  // * Define the derivatives
  // *

  //  x(1)  IkBa
  x_dot(1)  = -v(2) - v(3) + v(4) + v(5) + v(7) - v(10) - v(15) + v(16);

  //  x(2)  IkBaIKK
  x_dot(2)  =  v(2) - v(4) - v(12) - v(20) + v(22);

  //  x(3)  IkBaIKKNFkB
  x_dot(3)  =  v(1) - v(14) + v(20) - v(22) - v(23);

  //  x(4)  IkBan
  x_dot(4)  = -v(7) + v(10) - v(21) + v(24) - v(26);

  //  x(5)  IkBaNFkB
  x_dot(5)  = -v(1) + v(3) - v(5) + v(6) - v(9) - v(13) + v(23);

  //  x(6)  IkBaNFkBn
  x_dot(6)  = -v(6) + v(9) + v(21) - v(24) - v(25);

  //  x(7)  IkBat
  x_dot(7)  = -v(17) + v(18) + v(19);

  //  x(8)  IKK
  x_dot(8)  = -v(1) - v(2) + v(4) + v(12) + v(14) + v(23);

  //  x(9)  NFkB
  x_dot(9)  = -v(3) + v(5) + v(8) - v(11) + v(13) + v(14) - v(20) + v(22);

  //  x(10)  NFkBn           
  x_dot(10) = -v(8) + v(11) - v(21) + v(24) + v(25);
  
  //  x(11)  IKK multiplier
  x_dot(11) =  0;
  
endfunction


// *
// * Initialization
// *

function [x0,k,c] = mod_init()
  
  if ~exists('p','l')
    p = getP()
  end

  // Rate constants
  k = zeros(26,1);

  k(1)  = p(1);
  k(2)  = p(2);
  k(3)  = p(3);
  k(4)  = p(4);
  k(5)  = p(5);
  k(6)  = p(6);
  k(7)  = p(7);
  k(8)  = p(26);
  k(9)  = p(8);
  k(10) = p(9);
  k(11) = p(24)/p(23)*p(26)+(p(4)*p(6)*p(9)*p(11)*p(15)*p(17)*p(24)+p(4)*p(6)*p(9)*p(11)*p(15)*p(16)*p(24)+p(4)*p(6)*p(9)*p(11)*p(12)*p(15)*p(24)*p(25)-p(3)*p(8)*p(14)*p(17)*p(19)*p(20)*p(23)^2-p(3)*p(8)*p(14)*p(17)*p(18)*p(20)*p(23)^2-p(3)*p(7)*p(8)*p(14)*p(17)*p(19)*p(23)^2-p(3)*p(4)*p(8)*p(17)*p(19)*p(20)*p(23)-p(3)*p(4)*p(8)*p(17)*p(18)*p(20)*p(23)-p(3)*p(4)*p(8)*p(16)*p(19)*p(20)*p(23)-p(3)*p(4)*p(8)*p(16)*p(18)*p(20)*p(23)-p(3)*p(4)*p(7)*p(8)*p(17)*p(19)*p(23)-p(3)*p(4)*p(7)*p(8)*p(16)*p(19)*p(23)-p(3)*p(8)*p(14)*p(15)*p(17)*p(19)*p(23)^2*p(24)-p(3)*p(8)*p(12)*p(14)*p(19)*p(20)*p(23)^2*p(25)-p(3)*p(8)*p(12)*p(14)*p(18)*p(20)*p(23)^2*p(25)-p(3)*p(8)*p(12)*p(14)*p(15)*p(19)*p(23)^2*p(24)*p(25)-p(3)*p(8)*p(10)*p(17)*p(19)*p(20)*p(23)*p(25)-p(3)*p(8)*p(10)*p(17)*p(18)*p(20)*p(23)*p(25)-p(3)*p(8)*p(10)*p(16)*p(19)*p(20)*p(23)*p(25)-p(3)*p(8)*p(10)*p(16)*p(18)*p(20)*p(23)*p(25)-p(3)*p(8)*p(10)*p(15)*p(17)*p(19)*p(23)*p(24)*p(25)-p(3)*p(8)*p(10)*p(15)*p(16)*p(19)*p(23)*p(24)*p(25)-p(3)*p(8)*p(10)*p(12)*p(19)*p(20)*p(23)*p(25)^2-p(3)*p(8)*p(10)*p(12)*p(18)*p(20)*p(23)*p(25)^2-p(3)*p(8)*p(10)*p(12)*p(15)*p(19)*p(23)*p(24)*p(25)^2-p(3)*p(7)*p(8)*p(12)*p(14)*p(19)*p(23)^2*p(25)-p(3)*p(7)*p(8)*p(10)*p(17)*p(19)*p(23)*p(25)-p(3)*p(7)*p(8)*p(10)*p(16)*p(19)*p(23)*p(25)-p(3)*p(7)*p(8)*p(10)*p(12)*p(19)*p(23)*p(25)^2-p(3)*p(4)*p(8)*p(15)*p(17)*p(19)*p(23)*p(24)-p(3)*p(4)*p(8)*p(15)*p(16)*p(19)*p(23)*p(24)-p(3)*p(4)*p(8)*p(12)*p(19)*p(20)*p(23)*p(25)-p(3)*p(4)*p(8)*p(12)*p(18)*p(20)*p(23)*p(25)-p(3)*p(4)*p(8)*p(12)*p(15)*p(19)*p(23)*p(24)*p(25)-p(3)*p(4)*p(7)*p(8)*p(12)*p(19)*p(23)*p(25)-p(2)*p(8)*p(14)*p(17)*p(19)*p(20)*p(22)*p(23)-p(2)*p(8)*p(14)*p(17)*p(18)*p(20)*p(22)*p(23)-p(2)*p(8)*p(14)*p(15)*p(17)*p(19)*p(22)*p(23)*p(24)+p(6)*p(9)*p(11)*p(14)*p(15)*p(17)*p(23)*p(24)+p(6)*p(9)*p(11)*p(12)*p(14)*p(15)*p(23)*p(24)*p(25)+p(6)*p(9)*p(10)*p(11)*p(15)*p(17)*p(24)*p(25)+p(6)*p(9)*p(10)*p(11)*p(15)*p(16)*p(24)*p(25)+p(6)*p(9)*p(10)*p(11)*p(12)*p(15)*p(24)*p(25)^2-...
          p(2)*p(7)*p(8)*p(14)*p(17)*p(19)*p(22)*p(23)+p(1)*p(6)*p(9)*p(12)*p(14)*p(15)*p(22)*p(23)*p(24)*p(25)+p(1)*p(6)*p(9)*p(10)*p(15)*p(16)*p(22)*p(24)*p(25)+p(1)*p(6)*p(9)*p(10)*p(12)*p(15)*p(22)*p(24)*p(25)^2+p(1)*p(4)*p(6)*p(9)*p(12)*p(15)*p(22)*p(24)*p(25)+p(15)*p(24)*p(4)*p(12)*p(25)*p(9)*p(5)*p(6)+p(15)*p(24)*p(14)*p(23)*p(17)*p(9)*p(5)*p(6)+p(15)*p(24)*p(4)*p(17)*p(9)*p(5)*p(6)+p(15)*p(24)*p(4)*p(16)*p(9)*p(5)*p(6)+p(15)*p(24)*p(4)*p(16)*p(9)*p(1)*p(22)*p(6)+p(15)*p(24)*p(10)*p(25)*p(16)*p(9)*p(5)*p(6)+p(15)*p(24)*p(10)*p(25)*p(17)*p(9)*p(5)*p(6)+p(15)*p(24)*p(10)*p(25)^2*p(12)*p(9)*p(5)*p(6)+p(15)*p(24)*p(14)*p(23)*p(12)*p(25)*p(9)*p(5)*p(6)-p(18)*p(4)*p(16)*p(8)*p(3)*p(23)*p(7)-p(18)*p(4)*p(17)*p(8)*p(3)*p(23)*p(7)-p(18)*p(14)*p(23)^2*p(17)*p(8)*p(3)*p(7)-p(18)*p(17)*p(8)*p(14)*p(23)*p(2)*p(22)*p(7)-p(18)*p(14)*p(23)^2*p(12)*p(25)*p(8)*p(3)*p(7)-p(18)*p(10)*p(25)*p(16)*p(8)*p(3)*p(23)*p(7)-p(18)*p(10)*p(25)*p(17)*p(8)*p(3)*p(23)*p(7)-p(18)*p(10)*p(25)^2*p(12)*p(8)*p(3)*p(23)*p(7)-p(18)*p(4)*p(12)*p(25)*p(8)*p(3)*p(23)*p(7))/(p(17)*p(8)*p(14)*p(23)*p(2)*p(22)*p(7)+p(17)*p(8)*p(14)*p(23)*p(2)*p(22)*p(20)+p(14)*p(23)^2*p(12)*p(25)*p(8)*p(3)*p(7)+p(14)*p(23)^2*p(12)*p(25)*p(8)*p(3)*p(20)+p(10)*p(25)*p(16)*p(8)*p(3)*p(23)*p(7)+p(10)*p(25)*p(16)*p(8)*p(9)*p(15)*p(24)+p(10)*p(25)*p(17)*p(8)*p(9)*p(15)*p(24)+p(10)*p(25)*p(16)*p(8)*p(3)*p(23)*p(20)+p(10)*p(25)*p(16)*p(9)*p(5)*p(15)*p(24)+p(10)*p(25)*p(16)*p(9)*p(11)*p(15)*p(24)+p(10)*p(25)^2*p(12)*p(8)*p(9)*p(15)*p(24)+p(10)*p(25)*p(17)*p(8)*p(3)*p(23)*p(7)+p(10)*p(25)*p(17)*p(8)*p(3)*p(23)*p(20)+p(10)*p(25)*p(17)*p(9)*p(5)*p(15)*p(24)+p(10)*p(25)*p(17)*p(9)*p(11)*p(15)*p(24)+p(10)*p(25)^2*p(12)*p(8)*p(3)*p(23)*p(7)+p(10)*p(25)^2*p(12)*p(8)*p(3)*p(23)*p(20)+p(4)*p(12)*p(25)*p(8)*p(3)*p(23)*p(7)+p(4)*p(12)*p(25)*p(8)*p(3)*p(23)*p(20)+p(4)*p(12)*p(25)*p(9)*p(5)*p(15)*p(24)+p(4)*p(12)*p(25)*p(9)*p(11)*p(15)*p(24)+p(10)*p(25)^2*p(12)*p(9)*p(5)*p(15)*p(24)+p(10)*p(25)^2*p(12)*p(9)*p(11)*p(15)*p(24)+...
          p(14)*p(23)*p(17)*p(8)*p(9)*p(15)*p(24)+p(14)*p(23)^2*p(17)*p(8)*p(3)*p(15)*p(24)+p(14)*p(23)*p(17)*p(9)*p(5)*p(15)*p(24)+p(14)*p(23)*p(17)*p(9)*p(11)*p(15)*p(24)+p(4)*p(12)*p(25)*p(8)*p(9)*p(15)*p(24)+p(4)*p(16)*p(8)*p(3)*p(23)*p(15)*p(24)+p(4)*p(16)*p(9)*p(1)*p(22)*p(15)*p(24)+p(4)*p(17)*p(8)*p(3)*p(23)*p(15)*p(24)+p(14)*p(23)^2*p(17)*p(8)*p(3)*p(20)+p(4)*p(16)*p(8)*p(9)*p(15)*p(24)+p(4)*p(16)*p(8)*p(3)*p(23)*p(7)+p(4)*p(16)*p(8)*p(3)*p(23)*p(20)+p(4)*p(16)*p(9)*p(5)*p(15)*p(24)+p(4)*p(16)*p(9)*p(11)*p(15)*p(24)+p(4)*p(17)*p(8)*p(9)*p(15)*p(24)+p(4)*p(17)*p(8)*p(3)*p(23)*p(7)+p(4)*p(17)*p(8)*p(3)*p(23)*p(20)+p(4)*p(17)*p(9)*p(5)*p(15)*p(24)+p(4)*p(17)*p(9)*p(11)*p(15)*p(24)+p(14)*p(23)^2*p(17)*p(8)*p(3)*p(7)+p(17)*p(8)*p(14)*p(23)*p(2)*p(22)*p(15)*p(24)+p(14)*p(23)*p(12)*p(25)*p(8)*p(9)*p(15)*p(24)+p(14)*p(23)^2*p(12)*p(25)*p(8)*p(3)*p(15)*p(24)+p(14)*p(23)*p(12)*p(25)*p(9)*p(1)*p(22)*p(15)*p(24)+p(14)*p(23)*p(12)*p(25)*p(9)*p(5)*p(15)*p(24)+p(14)*p(23)*p(12)*p(25)*p(9)*p(11)*p(15)*p(24)+p(10)*p(25)*p(16)*p(8)*p(3)*p(23)*p(15)*p(24)+p(10)*p(25)*p(16)*p(9)*p(1)*p(22)*p(15)*p(24)+p(10)*p(25)^2*p(12)*p(8)*p(3)*p(23)*p(15)*p(24)+p(10)*p(25)*p(17)*p(8)*p(3)*p(23)*p(15)*p(24)+p(10)*p(25)^2*p(12)*p(9)*p(1)*p(22)*p(15)*p(24)+p(4)*p(12)*p(25)*p(9)*p(1)*p(22)*p(15)*p(24)+p(4)*p(12)*p(25)*p(8)*p(3)*p(23)*p(15)*p(24))/p(23)*p(29);
  k(12) = p(10);
  k(13) = p(11);
  k(14) = p(12);
  k(15) = p(13);
  k(16) = (p(4)*p(5)*p(9)*p(15)*p(16)*p(19)*p(24)+p(4)*p(5)*p(9)*p(12)*p(19)*p(20)*p(25)+p(4)*p(5)*p(9)*p(12)*p(18)*p(20)*p(25)+p(4)*p(5)*p(12)*p(13)*p(19)*p(20)*p(25)+p(4)*p(5)*p(12)*p(13)*p(18)*p(20)*p(25)+p(4)*p(5)*p(9)*p(15)*p(17)*p(19)*p(24)+p(4)*p(8)*p(9)*p(15)*p(17)*p(19)*p(24)+p(4)*p(8)*p(9)*p(15)*p(16)*p(19)*p(24)+p(4)*p(8)*p(9)*p(12)*p(19)*p(20)*p(25)+p(4)*p(8)*p(9)*p(12)*p(18)*p(20)*p(25)+p(4)*p(7)*p(11)*p(12)*p(13)*p(19)*p(25)+p(4)*p(7)*p(11)*p(12)*p(13)*p(18)*p(25)+p(4)*p(5)*p(7)*p(12)*p(13)*p(19)*p(25)+p(4)*p(5)*p(7)*p(12)*p(13)*p(18)*p(25)+p(4)*p(7)*p(8)*p(12)*p(13)*p(19)*p(25)+p(4)*p(7)*p(8)*p(12)*p(13)*p(18)*p(25)+p(4)*p(6)*p(11)*p(13)*p(15)*p(17)*p(24)+p(4)*p(6)*p(11)*p(13)*p(15)*p(16)*p(24)+p(4)*p(6)*p(11)*p(12)*p(13)*p(20)*p(25)+p(4)*p(6)*p(9)*p(11)*p(15)*p(17)*p(24)+p(4)*p(6)*p(9)*p(11)*p(15)*p(16)*p(24)+p(4)*p(6)*p(9)*p(11)*p(12)*p(20)*p(25)+p(4)*p(9)*p(11)*p(15)*p(17)*p(19)*p(24)+p(4)*p(9)*p(11)*p(15)*p(16)*p(19)*p(24)+p(4)*p(9)*p(11)*p(12)*p(19)*p(20)*p(25)+p(4)*p(9)*p(11)*p(12)*p(18)*p(20)*p(25)+p(4)*p(8)*p(13)*p(15)*p(17)*p(19)*p(24)+p(4)*p(8)*p(13)*p(15)*p(16)*p(19)*p(24)+p(4)*p(8)*p(12)*p(13)*p(19)*p(20)*p(25)+p(4)*p(8)*p(12)*p(13)*p(18)*p(20)*p(25)+p(4)*p(6)*p(7)*p(11)*p(12)*p(13)*p(25)+p(4)*p(5)*p(13)*p(15)*p(17)*p(19)*p(24)+p(4)*p(5)*p(13)*p(15)*p(16)*p(19)*p(24)+p(8)*p(9)*p(14)*p(17)*p(19)*p(20)*p(23)+p(8)*p(9)*p(14)*p(17)*p(18)*p(20)*p(23)+p(5)*p(6)*p(7)*p(10)*p(12)*p(13)*p(25)^2+p(4)*p(11)*p(13)*p(15)*p(17)*p(19)*p(24)+p(4)*p(11)*p(13)*p(15)*p(16)*p(19)*p(24)+p(4)*p(11)*p(12)*p(13)*p(19)*p(20)*p(25)+p(4)*p(11)*p(12)*p(13)*p(18)*p(20)*p(25)+p(4)*p(11)*p(13)*p(17)*p(18)*p(20)+p(4)*p(11)*p(13)*p(16)*p(19)*p(20)+p(4)*p(11)*p(13)*p(16)*p(18)*p(20)+p(4)*p(9)*p(11)*p(17)*p(19)*p(20)+p(4)*p(9)*p(11)*p(17)*p(18)*p(20)+p(4)*p(9)*p(11)*p(16)*p(19)*p(20)+p(4)*p(9)*p(11)*p(16)*p(18)*p(20)+p(4)*p(8)*p(13)*p(17)*p(19)*p(20)+p(4)*p(8)*p(13)*p(17)*p(18)*p(20)+p(4)*p(8)*p(13)*p(16)*p(19)*p(20)+p(4)*p(8)*p(13)*p(16)*p(18)*p(20)+...
          p(4)*p(8)*p(9)*p(17)*p(19)*p(20)+p(4)*p(8)*p(9)*p(17)*p(18)*p(20)+p(4)*p(8)*p(9)*p(16)*p(19)*p(20)+p(4)*p(8)*p(9)*p(16)*p(18)*p(20)+p(4)*p(7)*p(11)*p(13)*p(17)*p(19)+p(4)*p(7)*p(11)*p(13)*p(17)*p(18)+p(4)*p(7)*p(11)*p(13)*p(16)*p(19)+p(4)*p(7)*p(11)*p(13)*p(16)*p(18)+p(4)*p(7)*p(8)*p(13)*p(17)*p(19)+p(4)*p(7)*p(8)*p(13)*p(17)*p(18)+p(4)*p(7)*p(8)*p(13)*p(16)*p(19)+p(4)*p(7)*p(8)*p(13)*p(16)*p(18)+p(4)*p(6)*p(11)*p(13)*p(17)*p(20)+p(4)*p(6)*p(11)*p(13)*p(16)*p(20)+p(4)*p(6)*p(9)*p(11)*p(17)*p(20)+p(4)*p(6)*p(9)*p(11)*p(16)*p(20)+p(4)*p(6)*p(7)*p(11)*p(13)*p(17)+p(4)*p(6)*p(7)*p(11)*p(13)*p(16)+p(4)*p(5)*p(13)*p(17)*p(19)*p(20)+p(4)*p(5)*p(13)*p(17)*p(18)*p(20)+p(4)*p(5)*p(13)*p(16)*p(19)*p(20)+p(4)*p(5)*p(13)*p(16)*p(18)*p(20)+p(4)*p(5)*p(9)*p(17)*p(19)*p(20)+p(4)*p(5)*p(9)*p(17)*p(18)*p(20)+p(4)*p(5)*p(9)*p(16)*p(19)*p(20)+p(4)*p(5)*p(9)*p(16)*p(18)*p(20)+p(4)*p(5)*p(7)*p(13)*p(17)*p(19)+p(4)*p(5)*p(7)*p(13)*p(17)*p(18)+p(4)*p(5)*p(7)*p(13)*p(16)*p(19)+p(4)*p(5)*p(7)*p(13)*p(16)*p(18)+p(4)*p(5)*p(6)*p(13)*p(17)*p(20)+p(4)*p(5)*p(6)*p(13)*p(16)*p(20)+p(4)*p(5)*p(6)*p(9)*p(17)*p(20)+p(4)*p(5)*p(6)*p(9)*p(16)*p(20)+p(4)*p(5)*p(6)*p(7)*p(13)*p(17)+p(4)*p(5)*p(6)*p(7)*p(13)*p(16)+p(4)*p(11)*p(13)*p(17)*p(19)*p(20)+p(4)*p(11)*p(12)*p(13)*p(15)*p(19)*p(24)*p(25)+p(4)*p(9)*p(11)*p(12)*p(15)*p(19)*p(24)*p(25)+p(4)*p(8)*p(12)*p(13)*p(15)*p(19)*p(24)*p(25)+p(4)*p(8)*p(9)*p(12)*p(15)*p(19)*p(24)*p(25)+p(4)*p(6)*p(11)*p(12)*p(13)*p(15)*p(24)*p(25)+p(4)*p(6)*p(9)*p(11)*p(12)*p(15)*p(24)*p(25)+p(4)*p(5)*p(12)*p(13)*p(15)*p(19)*p(24)*p(25)+p(4)*p(5)*p(9)*p(12)*p(15)*p(19)*p(24)*p(25)+p(4)*p(5)*p(6)*p(13)*p(15)*p(17)*p(24)+p(4)*p(5)*p(6)*p(13)*p(15)*p(16)*p(24)+p(4)*p(5)*p(6)*p(12)*p(13)*p(20)*p(25)+p(4)*p(5)*p(6)*p(9)*p(12)*p(20)*p(25)+p(4)*p(5)*p(6)*p(7)*p(12)*p(13)*p(25)+p(3)*p(11)*p(14)*p(17)*p(19)*p(20)*p(23)^2+p(3)*p(11)*p(14)*p(17)*p(18)*p(20)*p(23)^2+p(3)*p(8)*p(14)*p(17)*p(19)*p(20)*p(23)^2+p(3)*p(8)*p(14)*p(17)*p(18)*p(20)*p(23)^2+...
          p(3)*p(7)*p(11)*p(14)*p(17)*p(19)*p(23)^2+p(3)*p(7)*p(11)*p(14)*p(17)*p(18)*p(23)^2+p(3)*p(7)*p(8)*p(14)*p(17)*p(19)*p(23)^2+p(3)*p(6)*p(11)*p(14)*p(17)*p(20)*p(23)^2+p(3)*p(6)*p(7)*p(11)*p(14)*p(17)*p(23)^2+p(3)*p(4)*p(11)*p(17)*p(19)*p(20)*p(23)+p(3)*p(4)*p(11)*p(17)*p(18)*p(20)*p(23)+p(3)*p(4)*p(11)*p(16)*p(19)*p(20)*p(23)+p(3)*p(4)*p(11)*p(16)*p(18)*p(20)*p(23)+p(3)*p(4)*p(8)*p(17)*p(19)*p(20)*p(23)+p(3)*p(4)*p(8)*p(17)*p(18)*p(20)*p(23)+p(3)*p(4)*p(8)*p(16)*p(19)*p(20)*p(23)+p(3)*p(4)*p(8)*p(16)*p(18)*p(20)*p(23)+p(3)*p(4)*p(7)*p(11)*p(17)*p(19)*p(23)+p(3)*p(4)*p(7)*p(11)*p(17)*p(18)*p(23)+p(3)*p(4)*p(7)*p(11)*p(16)*p(19)*p(23)+p(3)*p(4)*p(7)*p(11)*p(16)*p(18)*p(23)+p(3)*p(4)*p(7)*p(8)*p(17)*p(19)*p(23)+p(3)*p(4)*p(7)*p(8)*p(16)*p(19)*p(23)+p(3)*p(4)*p(6)*p(11)*p(17)*p(20)*p(23)+p(3)*p(4)*p(6)*p(11)*p(16)*p(20)*p(23)+p(3)*p(4)*p(6)*p(7)*p(11)*p(17)*p(23)+p(3)*p(4)*p(6)*p(7)*p(11)*p(16)*p(23)+p(9)*p(11)*p(14)*p(17)*p(19)*p(20)*p(23)+p(9)*p(11)*p(14)*p(17)*p(18)*p(20)*p(23)+p(8)*p(13)*p(14)*p(17)*p(19)*p(20)*p(23)+p(11)*p(13)*p(14)*p(17)*p(19)*p(20)*p(23)+p(11)*p(13)*p(14)*p(17)*p(18)*p(20)*p(23)+p(10)*p(11)*p(13)*p(17)*p(19)*p(20)*p(25)+p(10)*p(11)*p(13)*p(17)*p(18)*p(20)*p(25)+p(10)*p(11)*p(13)*p(16)*p(19)*p(20)*p(25)+p(10)*p(11)*p(13)*p(16)*p(18)*p(20)*p(25)+p(10)*p(11)*p(12)*p(13)*p(19)*p(20)*p(25)^2+p(10)*p(11)*p(12)*p(13)*p(18)*p(20)*p(25)^2+p(9)*p(10)*p(11)*p(17)*p(19)*p(20)*p(25)+p(9)*p(10)*p(11)*p(17)*p(18)*p(20)*p(25)+p(9)*p(10)*p(11)*p(16)*p(19)*p(20)*p(25)+p(9)*p(10)*p(11)*p(16)*p(18)*p(20)*p(25)+p(9)*p(10)*p(11)*p(12)*p(19)*p(20)*p(25)^2+p(9)*p(10)*p(11)*p(12)*p(18)*p(20)*p(25)^2+p(8)*p(13)*p(14)*p(17)*p(18)*p(20)*p(23)+p(8)*p(10)*p(13)*p(17)*p(19)*p(20)*p(25)+p(8)*p(10)*p(13)*p(17)*p(18)*p(20)*p(25)+p(8)*p(10)*p(13)*p(16)*p(19)*p(20)*p(25)+p(8)*p(10)*p(13)*p(16)*p(18)*p(20)*p(25)+p(8)*p(10)*p(12)*p(13)*p(19)*p(20)*p(25)^2+p(8)*p(10)*p(12)*p(13)*p(18)*p(20)*p(25)^2+p(8)*p(9)*p(10)*p(17)*p(19)*p(20)*p(25)+...
          p(8)*p(9)*p(10)*p(17)*p(18)*p(20)*p(25)+p(8)*p(9)*p(10)*p(16)*p(19)*p(20)*p(25)+p(8)*p(9)*p(10)*p(16)*p(18)*p(20)*p(25)+p(8)*p(9)*p(10)*p(12)*p(19)*p(20)*p(25)^2+p(8)*p(9)*p(10)*p(12)*p(18)*p(20)*p(25)^2+p(7)*p(11)*p(13)*p(14)*p(17)*p(19)*p(23)+p(7)*p(11)*p(13)*p(14)*p(17)*p(18)*p(23)+p(7)*p(10)*p(11)*p(13)*p(17)*p(19)*p(25)+p(7)*p(10)*p(11)*p(13)*p(17)*p(18)*p(25)+p(7)*p(10)*p(11)*p(13)*p(16)*p(19)*p(25)+p(7)*p(10)*p(11)*p(13)*p(16)*p(18)*p(25)+p(7)*p(10)*p(11)*p(12)*p(13)*p(19)*p(25)^2+p(7)*p(10)*p(11)*p(12)*p(13)*p(18)*p(25)^2+p(7)*p(8)*p(13)*p(14)*p(17)*p(19)*p(23)+p(7)*p(8)*p(13)*p(14)*p(17)*p(18)*p(23)+p(7)*p(8)*p(10)*p(13)*p(17)*p(19)*p(25)+p(7)*p(8)*p(10)*p(13)*p(17)*p(18)*p(25)+p(7)*p(8)*p(10)*p(13)*p(16)*p(19)*p(25)+p(7)*p(8)*p(10)*p(13)*p(16)*p(18)*p(25)+p(7)*p(8)*p(10)*p(12)*p(13)*p(19)*p(25)^2+p(7)*p(8)*p(10)*p(12)*p(13)*p(18)*p(25)^2+p(6)*p(11)*p(13)*p(14)*p(17)*p(20)*p(23)+p(6)*p(10)*p(11)*p(13)*p(17)*p(20)*p(25)+p(6)*p(10)*p(11)*p(13)*p(16)*p(20)*p(25)+p(6)*p(10)*p(11)*p(12)*p(13)*p(20)*p(25)^2+p(6)*p(9)*p(11)*p(14)*p(17)*p(20)*p(23)+p(6)*p(9)*p(10)*p(11)*p(17)*p(20)*p(25)+p(6)*p(9)*p(10)*p(11)*p(16)*p(20)*p(25)+p(6)*p(9)*p(10)*p(11)*p(12)*p(20)*p(25)^2+p(6)*p(7)*p(11)*p(13)*p(14)*p(17)*p(23)+p(6)*p(7)*p(10)*p(11)*p(13)*p(17)*p(25)+p(6)*p(7)*p(10)*p(11)*p(13)*p(16)*p(25)+p(6)*p(7)*p(10)*p(11)*p(12)*p(13)*p(25)^2+p(5)*p(13)*p(14)*p(17)*p(19)*p(20)*p(23)+p(5)*p(13)*p(14)*p(17)*p(18)*p(20)*p(23)+p(5)*p(10)*p(13)*p(17)*p(19)*p(20)*p(25)+p(5)*p(10)*p(13)*p(17)*p(18)*p(20)*p(25)+p(5)*p(10)*p(13)*p(16)*p(19)*p(20)*p(25)+p(5)*p(10)*p(13)*p(16)*p(18)*p(20)*p(25)+p(5)*p(10)*p(12)*p(13)*p(19)*p(20)*p(25)^2+p(5)*p(10)*p(12)*p(13)*p(18)*p(20)*p(25)^2+p(5)*p(9)*p(14)*p(17)*p(19)*p(20)*p(23)+p(5)*p(9)*p(14)*p(17)*p(18)*p(20)*p(23)+p(5)*p(9)*p(10)*p(17)*p(19)*p(20)*p(25)+p(5)*p(9)*p(10)*p(17)*p(18)*p(20)*p(25)+p(5)*p(9)*p(10)*p(16)*p(19)*p(20)*p(25)+p(5)*p(9)*p(10)*p(16)*p(18)*p(20)*p(25)+p(5)*p(9)*p(10)*p(12)*p(19)*p(20)*p(25)^2+...
          p(5)*p(9)*p(10)*p(12)*p(18)*p(20)*p(25)^2+p(5)*p(7)*p(13)*p(14)*p(17)*p(19)*p(23)+p(5)*p(7)*p(13)*p(14)*p(17)*p(18)*p(23)+p(5)*p(7)*p(10)*p(13)*p(17)*p(19)*p(25)+p(5)*p(7)*p(10)*p(13)*p(17)*p(18)*p(25)+p(5)*p(7)*p(10)*p(13)*p(16)*p(19)*p(25)+p(5)*p(7)*p(10)*p(13)*p(16)*p(18)*p(25)+p(5)*p(7)*p(10)*p(12)*p(13)*p(19)*p(25)^2+p(5)*p(7)*p(10)*p(12)*p(13)*p(18)*p(25)^2+p(5)*p(6)*p(13)*p(14)*p(17)*p(20)*p(23)+p(5)*p(6)*p(10)*p(13)*p(17)*p(20)*p(25)+p(5)*p(6)*p(10)*p(13)*p(16)*p(20)*p(25)+p(5)*p(6)*p(10)*p(12)*p(13)*p(20)*p(25)^2+p(5)*p(6)*p(9)*p(14)*p(17)*p(20)*p(23)+p(5)*p(6)*p(9)*p(10)*p(17)*p(20)*p(25)+p(5)*p(6)*p(9)*p(10)*p(16)*p(20)*p(25)+p(5)*p(6)*p(9)*p(10)*p(12)*p(20)*p(25)^2+p(5)*p(6)*p(7)*p(13)*p(14)*p(17)*p(23)+p(5)*p(6)*p(7)*p(10)*p(13)*p(17)*p(25)+p(5)*p(6)*p(7)*p(10)*p(13)*p(16)*p(25)+p(1)*p(4)*p(13)*p(16)*p(19)*p(20)*p(22)+p(1)*p(4)*p(13)*p(16)*p(18)*p(20)*p(22)+p(1)*p(4)*p(9)*p(16)*p(19)*p(20)*p(22)+p(1)*p(4)*p(9)*p(16)*p(18)*p(20)*p(22)+p(1)*p(4)*p(7)*p(13)*p(16)*p(19)*p(22)+p(1)*p(4)*p(7)*p(13)*p(16)*p(18)*p(22)+p(1)*p(4)*p(6)*p(13)*p(16)*p(20)*p(22)+p(1)*p(4)*p(6)*p(9)*p(16)*p(20)*p(22)+p(1)*p(4)*p(6)*p(7)*p(13)*p(16)*p(22)+p(4)*p(5)*p(6)*p(12)*p(13)*p(15)*p(24)*p(25)+p(3)*p(11)*p(14)*p(15)*p(17)*p(19)*p(23)^2*p(24)+p(3)*p(11)*p(12)*p(14)*p(19)*p(20)*p(23)^2*p(25)+p(3)*p(11)*p(12)*p(14)*p(18)*p(20)*p(23)^2*p(25)+p(3)*p(11)*p(12)*p(14)*p(15)*p(19)*p(23)^2*p(24)*p(25)+p(3)*p(10)*p(11)*p(17)*p(19)*p(20)*p(23)*p(25)+p(3)*p(10)*p(11)*p(17)*p(18)*p(20)*p(23)*p(25)+p(3)*p(10)*p(11)*p(16)*p(19)*p(20)*p(23)*p(25)+p(3)*p(10)*p(11)*p(16)*p(18)*p(20)*p(23)*p(25)+p(3)*p(10)*p(11)*p(15)*p(17)*p(19)*p(23)*p(24)*p(25)+p(3)*p(10)*p(11)*p(15)*p(16)*p(19)*p(23)*p(24)*p(25)+p(3)*p(10)*p(11)*p(12)*p(19)*p(20)*p(23)*p(25)^2+p(3)*p(10)*p(11)*p(12)*p(18)*p(20)*p(23)*p(25)^2+p(3)*p(10)*p(11)*p(12)*p(15)*p(19)*p(23)*p(24)*p(25)^2+p(3)*p(8)*p(14)*p(15)*p(17)*p(19)*p(23)^2*p(24)+p(3)*p(8)*p(12)*p(14)*p(19)*p(20)*p(23)^2*p(25)+...
          p(3)*p(8)*p(12)*p(14)*p(18)*p(20)*p(23)^2*p(25)+p(3)*p(8)*p(12)*p(14)*p(15)*p(19)*p(23)^2*p(24)*p(25)+p(3)*p(8)*p(10)*p(17)*p(19)*p(20)*p(23)*p(25)+p(3)*p(8)*p(10)*p(17)*p(18)*p(20)*p(23)*p(25)+p(3)*p(8)*p(10)*p(16)*p(19)*p(20)*p(23)*p(25)+p(3)*p(8)*p(10)*p(16)*p(18)*p(20)*p(23)*p(25)+p(3)*p(8)*p(10)*p(15)*p(17)*p(19)*p(23)*p(24)*p(25)+p(3)*p(8)*p(10)*p(15)*p(16)*p(19)*p(23)*p(24)*p(25)+p(3)*p(8)*p(10)*p(12)*p(19)*p(20)*p(23)*p(25)^2+p(3)*p(8)*p(10)*p(12)*p(18)*p(20)*p(23)*p(25)^2+p(3)*p(8)*p(10)*p(12)*p(15)*p(19)*p(23)*p(24)*p(25)^2+p(3)*p(7)*p(11)*p(12)*p(14)*p(19)*p(23)^2*p(25)+p(3)*p(7)*p(11)*p(12)*p(14)*p(18)*p(23)^2*p(25)+p(3)*p(7)*p(10)*p(11)*p(17)*p(19)*p(23)*p(25)+p(3)*p(7)*p(10)*p(11)*p(17)*p(18)*p(23)*p(25)+p(3)*p(7)*p(10)*p(11)*p(16)*p(19)*p(23)*p(25)+p(3)*p(7)*p(10)*p(11)*p(16)*p(18)*p(23)*p(25)+p(3)*p(7)*p(10)*p(11)*p(12)*p(19)*p(23)*p(25)^2+p(3)*p(7)*p(10)*p(11)*p(12)*p(18)*p(23)*p(25)^2+p(3)*p(7)*p(8)*p(12)*p(14)*p(19)*p(23)^2*p(25)+p(3)*p(7)*p(8)*p(10)*p(17)*p(19)*p(23)*p(25)+p(3)*p(7)*p(8)*p(10)*p(16)*p(19)*p(23)*p(25)+p(3)*p(7)*p(8)*p(10)*p(12)*p(19)*p(23)*p(25)^2+p(3)*p(6)*p(11)*p(14)*p(15)*p(17)*p(23)^2*p(24)+p(3)*p(6)*p(11)*p(12)*p(14)*p(20)*p(23)^2*p(25)+p(3)*p(6)*p(11)*p(12)*p(14)*p(15)*p(23)^2*p(24)*p(25)+p(3)*p(6)*p(10)*p(11)*p(17)*p(20)*p(23)*p(25)+p(3)*p(6)*p(10)*p(11)*p(16)*p(20)*p(23)*p(25)+p(3)*p(6)*p(10)*p(11)*p(15)*p(17)*p(23)*p(24)*p(25)+p(3)*p(6)*p(10)*p(11)*p(15)*p(16)*p(23)*p(24)*p(25)+p(3)*p(6)*p(10)*p(11)*p(12)*p(20)*p(23)*p(25)^2+p(3)*p(6)*p(10)*p(11)*p(12)*p(15)*p(23)*p(24)*p(25)^2+p(3)*p(6)*p(7)*p(11)*p(12)*p(14)*p(23)^2*p(25)+p(3)*p(6)*p(7)*p(10)*p(11)*p(17)*p(23)*p(25)+p(3)*p(6)*p(7)*p(10)*p(11)*p(16)*p(23)*p(25)+p(3)*p(6)*p(7)*p(10)*p(11)*p(12)*p(23)*p(25)^2+p(3)*p(4)*p(11)*p(15)*p(17)*p(19)*p(23)*p(24)+p(3)*p(4)*p(11)*p(15)*p(16)*p(19)*p(23)*p(24)+p(3)*p(4)*p(11)*p(12)*p(19)*p(20)*p(23)*p(25)+p(3)*p(4)*p(11)*p(12)*p(18)*p(20)*p(23)*p(25)+p(3)*p(4)*p(11)*p(12)*p(15)*p(19)*p(23)*p(24)*p(25)+...
          p(3)*p(4)*p(8)*p(15)*p(17)*p(19)*p(23)*p(24)+p(3)*p(4)*p(8)*p(15)*p(16)*p(19)*p(23)*p(24)+p(3)*p(4)*p(8)*p(12)*p(19)*p(20)*p(23)*p(25)+p(3)*p(4)*p(8)*p(12)*p(18)*p(20)*p(23)*p(25)+p(3)*p(4)*p(8)*p(12)*p(15)*p(19)*p(23)*p(24)*p(25)+p(3)*p(4)*p(7)*p(11)*p(12)*p(19)*p(23)*p(25)+p(3)*p(4)*p(7)*p(11)*p(12)*p(18)*p(23)*p(25)+p(3)*p(4)*p(7)*p(8)*p(12)*p(19)*p(23)*p(25)+p(3)*p(4)*p(6)*p(11)*p(15)*p(17)*p(23)*p(24)+p(3)*p(4)*p(6)*p(11)*p(15)*p(16)*p(23)*p(24)+p(3)*p(4)*p(6)*p(11)*p(12)*p(20)*p(23)*p(25)+p(3)*p(4)*p(6)*p(11)*p(12)*p(15)*p(23)*p(24)*p(25)+p(3)*p(4)*p(6)*p(7)*p(11)*p(12)*p(23)*p(25)+p(2)*p(11)*p(14)*p(17)*p(19)*p(20)*p(22)*p(23)+p(2)*p(11)*p(14)*p(17)*p(18)*p(20)*p(22)*p(23)+p(2)*p(11)*p(14)*p(15)*p(17)*p(19)*p(22)*p(23)*p(24)+p(2)*p(11)*p(12)*p(14)*p(19)*p(20)*p(22)*p(23)*p(25)+p(2)*p(11)*p(12)*p(14)*p(18)*p(20)*p(22)*p(23)*p(25)+p(2)*p(11)*p(12)*p(14)*p(15)*p(19)*p(22)*p(23)*p(24)*p(25)+p(2)*p(10)*p(11)*p(17)*p(19)*p(20)*p(22)*p(25)+p(2)*p(10)*p(11)*p(17)*p(18)*p(20)*p(22)*p(25)+p(2)*p(10)*p(11)*p(16)*p(19)*p(20)*p(22)*p(25)+p(2)*p(10)*p(11)*p(16)*p(18)*p(20)*p(22)*p(25)+p(2)*p(10)*p(11)*p(15)*p(17)*p(19)*p(22)*p(24)*p(25)+p(2)*p(10)*p(11)*p(15)*p(16)*p(19)*p(22)*p(24)*p(25)+p(2)*p(10)*p(11)*p(12)*p(19)*p(20)*p(22)*p(25)^2+p(2)*p(10)*p(11)*p(12)*p(18)*p(20)*p(22)*p(25)^2+p(2)*p(10)*p(11)*p(12)*p(15)*p(19)*p(22)*p(24)*p(25)^2+p(2)*p(8)*p(14)*p(17)*p(19)*p(20)*p(22)*p(23)+p(2)*p(8)*p(14)*p(17)*p(18)*p(20)*p(22)*p(23)+p(2)*p(8)*p(14)*p(15)*p(17)*p(19)*p(22)*p(23)*p(24)+p(2)*p(8)*p(12)*p(14)*p(19)*p(20)*p(22)*p(23)*p(25)+p(2)*p(8)*p(12)*p(14)*p(18)*p(20)*p(22)*p(23)*p(25)+p(2)*p(8)*p(12)*p(14)*p(15)*p(19)*p(22)*p(23)*p(24)*p(25)+p(2)*p(8)*p(10)*p(17)*p(19)*p(20)*p(22)*p(25)+p(2)*p(8)*p(10)*p(17)*p(18)*p(20)*p(22)*p(25)+p(2)*p(8)*p(10)*p(16)*p(19)*p(20)*p(22)*p(25)+p(2)*p(8)*p(10)*p(16)*p(18)*p(20)*p(22)*p(25)+p(2)*p(8)*p(10)*p(15)*p(17)*p(19)*p(22)*p(24)*p(25)+p(2)*p(8)*p(10)*p(15)*p(16)*p(19)*p(22)*p(24)*p(25)+...
          p(2)*p(8)*p(10)*p(12)*p(19)*p(20)*p(22)*p(25)^2+p(2)*p(8)*p(10)*p(12)*p(18)*p(20)*p(22)*p(25)^2+p(11)*p(13)*p(14)*p(15)*p(17)*p(19)*p(23)*p(24)+p(11)*p(12)*p(13)*p(14)*p(19)*p(20)*p(23)*p(25)+p(11)*p(12)*p(13)*p(14)*p(18)*p(20)*p(23)*p(25)+p(11)*p(12)*p(13)*p(14)*p(15)*p(19)*p(23)*p(24)*p(25)+p(10)*p(11)*p(13)*p(15)*p(17)*p(19)*p(24)*p(25)+p(10)*p(11)*p(13)*p(15)*p(16)*p(19)*p(24)*p(25)+p(10)*p(11)*p(12)*p(13)*p(15)*p(19)*p(24)*p(25)^2+p(9)*p(11)*p(14)*p(15)*p(17)*p(19)*p(23)*p(24)+p(9)*p(11)*p(12)*p(14)*p(19)*p(20)*p(23)*p(25)+p(9)*p(11)*p(12)*p(14)*p(18)*p(20)*p(23)*p(25)+p(9)*p(11)*p(12)*p(14)*p(15)*p(19)*p(23)*p(24)*p(25)+p(9)*p(10)*p(11)*p(15)*p(17)*p(19)*p(24)*p(25)+p(9)*p(10)*p(11)*p(15)*p(16)*p(19)*p(24)*p(25)+p(9)*p(10)*p(11)*p(12)*p(15)*p(19)*p(24)*p(25)^2+p(8)*p(13)*p(14)*p(15)*p(17)*p(19)*p(23)*p(24)+p(8)*p(12)*p(13)*p(14)*p(19)*p(20)*p(23)*p(25)+p(8)*p(12)*p(13)*p(14)*p(18)*p(20)*p(23)*p(25)+p(8)*p(12)*p(13)*p(14)*p(15)*p(19)*p(23)*p(24)*p(25)+p(8)*p(10)*p(13)*p(15)*p(17)*p(19)*p(24)*p(25)+p(8)*p(10)*p(13)*p(15)*p(16)*p(19)*p(24)*p(25)+p(8)*p(10)*p(12)*p(13)*p(15)*p(19)*p(24)*p(25)^2+p(8)*p(9)*p(14)*p(15)*p(17)*p(19)*p(23)*p(24)+p(8)*p(9)*p(12)*p(14)*p(19)*p(20)*p(23)*p(25)+p(8)*p(9)*p(12)*p(14)*p(18)*p(20)*p(23)*p(25)+p(8)*p(9)*p(12)*p(14)*p(15)*p(19)*p(23)*p(24)*p(25)+p(8)*p(9)*p(10)*p(15)*p(17)*p(19)*p(24)*p(25)+p(8)*p(9)*p(10)*p(15)*p(16)*p(19)*p(24)*p(25)+p(8)*p(9)*p(10)*p(12)*p(15)*p(19)*p(24)*p(25)^2+p(7)*p(11)*p(12)*p(13)*p(14)*p(19)*p(23)*p(25)+p(7)*p(11)*p(12)*p(13)*p(14)*p(18)*p(23)*p(25)+p(7)*p(8)*p(12)*p(13)*p(14)*p(19)*p(23)*p(25)+p(7)*p(8)*p(12)*p(13)*p(14)*p(18)*p(23)*p(25)+p(6)*p(11)*p(13)*p(14)*p(15)*p(17)*p(23)*p(24)+p(6)*p(11)*p(12)*p(13)*p(14)*p(20)*p(23)*p(25)+p(6)*p(11)*p(12)*p(13)*p(14)*p(15)*p(23)*p(24)*p(25)+p(6)*p(10)*p(11)*p(13)*p(15)*p(17)*p(24)*p(25)+p(6)*p(10)*p(11)*p(13)*p(15)*p(16)*p(24)*p(25)+p(6)*p(10)*p(11)*p(12)*p(13)*p(15)*p(24)*p(25)^2+p(6)*p(9)*p(11)*p(14)*p(15)*p(17)*p(23)*p(24)+...
          p(6)*p(9)*p(11)*p(12)*p(14)*p(20)*p(23)*p(25)+p(6)*p(9)*p(11)*p(12)*p(14)*p(15)*p(23)*p(24)*p(25)+p(6)*p(9)*p(10)*p(11)*p(15)*p(17)*p(24)*p(25)+p(6)*p(9)*p(10)*p(11)*p(15)*p(16)*p(24)*p(25)+p(6)*p(9)*p(10)*p(11)*p(12)*p(15)*p(24)*p(25)^2+p(6)*p(7)*p(11)*p(12)*p(13)*p(14)*p(23)*p(25)+p(5)*p(13)*p(14)*p(15)*p(17)*p(19)*p(23)*p(24)+p(5)*p(12)*p(13)*p(14)*p(19)*p(20)*p(23)*p(25)+p(5)*p(12)*p(13)*p(14)*p(18)*p(20)*p(23)*p(25)+p(5)*p(12)*p(13)*p(14)*p(15)*p(19)*p(23)*p(24)*p(25)+p(5)*p(10)*p(13)*p(15)*p(17)*p(19)*p(24)*p(25)+p(5)*p(10)*p(13)*p(15)*p(16)*p(19)*p(24)*p(25)+p(5)*p(10)*p(12)*p(13)*p(15)*p(19)*p(24)*p(25)^2+p(5)*p(9)*p(14)*p(15)*p(17)*p(19)*p(23)*p(24)+p(5)*p(9)*p(12)*p(14)*p(19)*p(20)*p(23)*p(25)+p(5)*p(9)*p(12)*p(14)*p(18)*p(20)*p(23)*p(25)+p(5)*p(9)*p(12)*p(14)*p(15)*p(19)*p(23)*p(24)*p(25)+p(5)*p(9)*p(10)*p(15)*p(17)*p(19)*p(24)*p(25)+p(5)*p(9)*p(10)*p(15)*p(16)*p(19)*p(24)*p(25)+p(5)*p(9)*p(10)*p(12)*p(15)*p(19)*p(24)*p(25)^2+p(5)*p(7)*p(12)*p(13)*p(14)*p(19)*p(23)*p(25)+p(5)*p(7)*p(12)*p(13)*p(14)*p(18)*p(23)*p(25)+p(5)*p(6)*p(13)*p(14)*p(15)*p(17)*p(23)*p(24)+p(5)*p(6)*p(12)*p(13)*p(14)*p(20)*p(23)*p(25)+p(5)*p(6)*p(12)*p(13)*p(14)*p(15)*p(23)*p(24)*p(25)+p(5)*p(6)*p(10)*p(13)*p(15)*p(17)*p(24)*p(25)+p(5)*p(6)*p(10)*p(13)*p(15)*p(16)*p(24)*p(25)+p(5)*p(6)*p(10)*p(12)*p(13)*p(15)*p(24)*p(25)^2+p(5)*p(6)*p(9)*p(12)*p(14)*p(20)*p(23)*p(25)+p(5)*p(6)*p(7)*p(12)*p(13)*p(14)*p(23)*p(25)+p(2)*p(8)*p(10)*p(12)*p(15)*p(19)*p(22)*p(24)*p(25)^2+p(2)*p(7)*p(11)*p(14)*p(17)*p(19)*p(22)*p(23)+p(2)*p(7)*p(11)*p(14)*p(17)*p(18)*p(22)*p(23)+p(2)*p(7)*p(11)*p(12)*p(14)*p(19)*p(22)*p(23)*p(25)+p(2)*p(7)*p(11)*p(12)*p(14)*p(18)*p(22)*p(23)*p(25)+p(2)*p(7)*p(10)*p(11)*p(17)*p(19)*p(22)*p(25)+p(2)*p(7)*p(10)*p(11)*p(17)*p(18)*p(22)*p(25)+p(2)*p(7)*p(10)*p(11)*p(16)*p(19)*p(22)*p(25)+p(2)*p(7)*p(10)*p(11)*p(16)*p(18)*p(22)*p(25)+p(2)*p(7)*p(10)*p(11)*p(12)*p(19)*p(22)*p(25)^2+p(2)*p(7)*p(10)*p(11)*p(12)*p(18)*p(22)*p(25)^2+...
          p(2)*p(7)*p(8)*p(14)*p(17)*p(19)*p(22)*p(23)+p(2)*p(7)*p(8)*p(12)*p(14)*p(19)*p(22)*p(23)*p(25)+p(2)*p(7)*p(8)*p(12)*p(14)*p(18)*p(22)*p(23)*p(25)+p(2)*p(7)*p(8)*p(10)*p(17)*p(19)*p(22)*p(25)+p(2)*p(7)*p(8)*p(10)*p(17)*p(18)*p(22)*p(25)+p(2)*p(7)*p(8)*p(10)*p(16)*p(19)*p(22)*p(25)+p(2)*p(7)*p(8)*p(10)*p(16)*p(18)*p(22)*p(25)+p(2)*p(7)*p(8)*p(10)*p(12)*p(19)*p(22)*p(25)^2+p(2)*p(7)*p(8)*p(10)*p(12)*p(18)*p(22)*p(25)^2+p(2)*p(6)*p(11)*p(14)*p(17)*p(20)*p(22)*p(23)+p(2)*p(6)*p(11)*p(14)*p(15)*p(17)*p(22)*p(23)*p(24)+p(2)*p(6)*p(11)*p(12)*p(14)*p(20)*p(22)*p(23)*p(25)+p(2)*p(6)*p(11)*p(12)*p(14)*p(15)*p(22)*p(23)*p(24)*p(25)+p(2)*p(6)*p(10)*p(11)*p(17)*p(20)*p(22)*p(25)+p(2)*p(6)*p(10)*p(11)*p(16)*p(20)*p(22)*p(25)+p(2)*p(6)*p(10)*p(11)*p(15)*p(17)*p(22)*p(24)*p(25)+p(2)*p(6)*p(10)*p(11)*p(15)*p(16)*p(22)*p(24)*p(25)+p(2)*p(6)*p(10)*p(11)*p(12)*p(20)*p(22)*p(25)^2+p(2)*p(6)*p(10)*p(11)*p(12)*p(15)*p(22)*p(24)*p(25)^2+p(2)*p(6)*p(7)*p(11)*p(14)*p(17)*p(22)*p(23)+p(2)*p(6)*p(7)*p(11)*p(12)*p(14)*p(22)*p(23)*p(25)+p(2)*p(6)*p(7)*p(10)*p(11)*p(17)*p(22)*p(25)+p(2)*p(6)*p(7)*p(10)*p(11)*p(16)*p(22)*p(25)+p(2)*p(6)*p(7)*p(10)*p(11)*p(12)*p(22)*p(25)^2+p(2)*p(5)*p(12)*p(14)*p(19)*p(20)*p(22)*p(23)*p(25)+p(2)*p(5)*p(12)*p(14)*p(18)*p(20)*p(22)*p(23)*p(25)+p(2)*p(5)*p(12)*p(14)*p(15)*p(19)*p(22)*p(23)*p(24)*p(25)+p(2)*p(5)*p(10)*p(17)*p(19)*p(20)*p(22)*p(25)+p(2)*p(5)*p(10)*p(17)*p(18)*p(20)*p(22)*p(25)+p(2)*p(5)*p(10)*p(16)*p(19)*p(20)*p(22)*p(25)+p(2)*p(5)*p(10)*p(16)*p(18)*p(20)*p(22)*p(25)+p(2)*p(5)*p(10)*p(15)*p(17)*p(19)*p(22)*p(24)*p(25)+p(2)*p(5)*p(10)*p(15)*p(16)*p(19)*p(22)*p(24)*p(25)+p(2)*p(5)*p(10)*p(12)*p(19)*p(20)*p(22)*p(25)^2+p(2)*p(5)*p(10)*p(12)*p(18)*p(20)*p(22)*p(25)^2+p(2)*p(5)*p(10)*p(12)*p(15)*p(19)*p(22)*p(24)*p(25)^2+p(2)*p(5)*p(7)*p(12)*p(14)*p(19)*p(22)*p(23)*p(25)+p(2)*p(5)*p(7)*p(12)*p(14)*p(18)*p(22)*p(23)*p(25)+p(2)*p(5)*p(7)*p(10)*p(17)*p(19)*p(22)*p(25)+p(2)*p(5)*p(7)*p(10)*p(17)*p(18)*p(22)*p(25)+...
          p(2)*p(5)*p(7)*p(10)*p(16)*p(19)*p(22)*p(25)+p(2)*p(5)*p(7)*p(10)*p(16)*p(18)*p(22)*p(25)+p(2)*p(5)*p(7)*p(10)*p(12)*p(19)*p(22)*p(25)^2+p(2)*p(5)*p(7)*p(10)*p(12)*p(18)*p(22)*p(25)^2+p(2)*p(5)*p(6)*p(12)*p(14)*p(20)*p(22)*p(23)*p(25)+p(2)*p(5)*p(6)*p(12)*p(14)*p(15)*p(22)*p(23)*p(24)*p(25)+p(2)*p(5)*p(6)*p(10)*p(17)*p(20)*p(22)*p(25)+p(2)*p(5)*p(6)*p(10)*p(16)*p(20)*p(22)*p(25)+p(2)*p(5)*p(6)*p(10)*p(15)*p(17)*p(22)*p(24)*p(25)+p(2)*p(5)*p(6)*p(10)*p(15)*p(16)*p(22)*p(24)*p(25)+p(2)*p(5)*p(6)*p(10)*p(12)*p(20)*p(22)*p(25)^2+p(2)*p(5)*p(6)*p(10)*p(12)*p(15)*p(22)*p(24)*p(25)^2+p(2)*p(5)*p(6)*p(7)*p(12)*p(14)*p(22)*p(23)*p(25)+p(2)*p(5)*p(6)*p(7)*p(10)*p(17)*p(22)*p(25)+p(2)*p(5)*p(6)*p(7)*p(10)*p(16)*p(22)*p(25)+p(2)*p(5)*p(6)*p(7)*p(10)*p(12)*p(22)*p(25)^2+p(1)*p(12)*p(13)*p(14)*p(19)*p(20)*p(22)*p(23)*p(25)+p(1)*p(12)*p(13)*p(14)*p(18)*p(20)*p(22)*p(23)*p(25)+p(1)*p(12)*p(13)*p(14)*p(15)*p(19)*p(22)*p(23)*p(24)*p(25)+p(1)*p(10)*p(13)*p(16)*p(19)*p(20)*p(22)*p(25)+p(1)*p(10)*p(13)*p(16)*p(18)*p(20)*p(22)*p(25)+p(1)*p(10)*p(13)*p(15)*p(16)*p(19)*p(22)*p(24)*p(25)+p(1)*p(10)*p(12)*p(13)*p(19)*p(20)*p(22)*p(25)^2+p(1)*p(10)*p(12)*p(13)*p(18)*p(20)*p(22)*p(25)^2+p(1)*p(10)*p(12)*p(13)*p(15)*p(19)*p(22)*p(24)*p(25)^2+p(1)*p(9)*p(12)*p(14)*p(19)*p(20)*p(22)*p(23)*p(25)+p(1)*p(9)*p(12)*p(14)*p(18)*p(20)*p(22)*p(23)*p(25)+p(1)*p(9)*p(12)*p(14)*p(15)*p(19)*p(22)*p(23)*p(24)*p(25)+p(1)*p(9)*p(10)*p(16)*p(19)*p(20)*p(22)*p(25)+p(1)*p(9)*p(10)*p(16)*p(18)*p(20)*p(22)*p(25)+p(1)*p(9)*p(10)*p(15)*p(16)*p(19)*p(22)*p(24)*p(25)+p(1)*p(9)*p(10)*p(12)*p(19)*p(20)*p(22)*p(25)^2+p(1)*p(9)*p(10)*p(12)*p(18)*p(20)*p(22)*p(25)^2+p(1)*p(9)*p(10)*p(12)*p(15)*p(19)*p(22)*p(24)*p(25)^2+p(1)*p(7)*p(12)*p(13)*p(14)*p(19)*p(22)*p(23)*p(25)+p(1)*p(7)*p(12)*p(13)*p(14)*p(18)*p(22)*p(23)*p(25)+p(1)*p(7)*p(10)*p(13)*p(16)*p(19)*p(22)*p(25)+p(1)*p(7)*p(10)*p(13)*p(16)*p(18)*p(22)*p(25)+p(1)*p(7)*p(10)*p(12)*p(13)*p(19)*p(22)*p(25)^2+...
          p(1)*p(7)*p(10)*p(12)*p(13)*p(18)*p(22)*p(25)^2+p(1)*p(6)*p(12)*p(13)*p(14)*p(20)*p(22)*p(23)*p(25)+p(1)*p(6)*p(12)*p(13)*p(14)*p(15)*p(22)*p(23)*p(24)*p(25)+p(1)*p(6)*p(10)*p(13)*p(16)*p(20)*p(22)*p(25)+p(1)*p(6)*p(10)*p(13)*p(15)*p(16)*p(22)*p(24)*p(25)+p(1)*p(6)*p(10)*p(12)*p(13)*p(20)*p(22)*p(25)^2+p(1)*p(6)*p(10)*p(12)*p(13)*p(15)*p(22)*p(24)*p(25)^2+p(1)*p(6)*p(9)*p(12)*p(14)*p(20)*p(22)*p(23)*p(25)+p(1)*p(6)*p(9)*p(12)*p(14)*p(15)*p(22)*p(23)*p(24)*p(25)+p(1)*p(6)*p(9)*p(10)*p(16)*p(20)*p(22)*p(25)+p(1)*p(6)*p(9)*p(10)*p(15)*p(16)*p(22)*p(24)*p(25)+p(1)*p(6)*p(9)*p(10)*p(12)*p(20)*p(22)*p(25)^2+p(1)*p(6)*p(9)*p(10)*p(12)*p(15)*p(22)*p(24)*p(25)^2+p(1)*p(6)*p(7)*p(12)*p(13)*p(14)*p(22)*p(23)*p(25)+p(1)*p(6)*p(7)*p(10)*p(13)*p(16)*p(22)*p(25)+p(1)*p(6)*p(7)*p(10)*p(12)*p(13)*p(22)*p(25)^2+p(1)*p(4)*p(13)*p(15)*p(16)*p(19)*p(22)*p(24)+p(1)*p(4)*p(12)*p(13)*p(19)*p(20)*p(22)*p(25)+p(1)*p(4)*p(12)*p(13)*p(18)*p(20)*p(22)*p(25)+p(1)*p(4)*p(12)*p(13)*p(15)*p(19)*p(22)*p(24)*p(25)+p(1)*p(4)*p(9)*p(15)*p(16)*p(19)*p(22)*p(24)+p(1)*p(4)*p(9)*p(12)*p(19)*p(20)*p(22)*p(25)+p(1)*p(4)*p(9)*p(12)*p(18)*p(20)*p(22)*p(25)+p(1)*p(4)*p(9)*p(12)*p(15)*p(19)*p(22)*p(24)*p(25)+p(1)*p(4)*p(7)*p(12)*p(13)*p(19)*p(22)*p(25)+p(1)*p(4)*p(7)*p(12)*p(13)*p(18)*p(22)*p(25)+p(1)*p(4)*p(6)*p(13)*p(15)*p(16)*p(22)*p(24)+p(1)*p(4)*p(6)*p(12)*p(13)*p(20)*p(22)*p(25)+p(1)*p(4)*p(6)*p(12)*p(13)*p(15)*p(22)*p(24)*p(25)+p(1)*p(4)*p(6)*p(9)*p(12)*p(20)*p(22)*p(25)+p(1)*p(4)*p(6)*p(9)*p(12)*p(15)*p(22)*p(24)*p(25)+p(1)*p(4)*p(6)*p(7)*p(12)*p(13)*p(22)*p(25)+p(1)*p(3)*p(12)*p(14)*p(19)*p(20)*p(22)*p(23)^2*p(25)+p(1)*p(3)*p(12)*p(14)*p(18)*p(20)*p(22)*p(23)^2*p(25)+p(1)*p(3)*p(12)*p(14)*p(15)*p(19)*p(22)*p(23)^2*p(24)*p(25)+p(1)*p(3)*p(10)*p(16)*p(19)*p(20)*p(22)*p(23)*p(25)+p(1)*p(3)*p(10)*p(16)*p(18)*p(20)*p(22)*p(23)*p(25)+p(1)*p(3)*p(10)*p(15)*p(16)*p(19)*p(22)*p(23)*p(24)*p(25)+p(1)*p(3)*p(10)*p(12)*p(19)*p(20)*p(22)*p(23)*p(25)^2+...
          p(1)*p(3)*p(10)*p(12)*p(18)*p(20)*p(22)*p(23)*p(25)^2+p(1)*p(3)*p(10)*p(12)*p(15)*p(19)*p(22)*p(23)*p(24)*p(25)^2+p(1)*p(3)*p(7)*p(12)*p(14)*p(19)*p(22)*p(23)^2*p(25)+p(1)*p(3)*p(7)*p(12)*p(14)*p(18)*p(22)*p(23)^2*p(25)+p(1)*p(3)*p(7)*p(10)*p(16)*p(19)*p(22)*p(23)*p(25)+p(1)*p(3)*p(7)*p(10)*p(16)*p(18)*p(22)*p(23)*p(25)+p(1)*p(3)*p(7)*p(10)*p(12)*p(19)*p(22)*p(23)*p(25)^2+p(1)*p(3)*p(7)*p(10)*p(12)*p(18)*p(22)*p(23)*p(25)^2+p(1)*p(3)*p(6)*p(12)*p(14)*p(20)*p(22)*p(23)^2*p(25)+p(1)*p(3)*p(6)*p(12)*p(14)*p(15)*p(22)*p(23)^2*p(24)*p(25)+p(1)*p(3)*p(6)*p(10)*p(16)*p(20)*p(22)*p(23)*p(25)+p(1)*p(3)*p(6)*p(10)*p(15)*p(16)*p(22)*p(23)*p(24)*p(25)+p(1)*p(3)*p(6)*p(10)*p(12)*p(20)*p(22)*p(23)*p(25)^2+p(1)*p(3)*p(6)*p(10)*p(12)*p(15)*p(22)*p(23)*p(24)*p(25)^2+p(1)*p(3)*p(6)*p(7)*p(12)*p(14)*p(22)*p(23)^2*p(25)+p(1)*p(3)*p(6)*p(7)*p(10)*p(16)*p(22)*p(23)*p(25)+p(1)*p(3)*p(6)*p(7)*p(10)*p(12)*p(22)*p(23)*p(25)^2+p(1)*p(3)*p(4)*p(12)*p(19)*p(20)*p(22)*p(23)*p(25)+p(1)*p(3)*p(4)*p(12)*p(18)*p(20)*p(22)*p(23)*p(25)+p(1)*p(3)*p(4)*p(12)*p(15)*p(19)*p(22)*p(23)*p(24)*p(25)+p(1)*p(3)*p(4)*p(7)*p(12)*p(19)*p(22)*p(23)*p(25)+p(1)*p(3)*p(4)*p(7)*p(12)*p(18)*p(22)*p(23)*p(25)+p(1)*p(3)*p(4)*p(6)*p(12)*p(20)*p(22)*p(23)*p(25)+p(1)*p(3)*p(4)*p(6)*p(12)*p(15)*p(22)*p(23)*p(24)*p(25)+p(1)*p(3)*p(4)*p(6)*p(7)*p(12)*p(22)*p(23)*p(25)+p(1)*p(2)*p(12)*p(14)*p(19)*p(20)*p(22)^2*p(23)*p(25)+p(1)*p(2)*p(12)*p(14)*p(18)*p(20)*p(22)^2*p(23)*p(25)+p(1)*p(2)*p(12)*p(14)*p(15)*p(19)*p(22)^2*p(23)*p(24)*p(25)+p(1)*p(2)*p(10)*p(16)*p(19)*p(20)*p(22)^2*p(25)+p(1)*p(2)*p(10)*p(16)*p(18)*p(20)*p(22)^2*p(25)+p(1)*p(2)*p(10)*p(15)*p(16)*p(19)*p(22)^2*p(24)*p(25)+p(1)*p(2)*p(10)*p(12)*p(19)*p(20)*p(22)^2*p(25)^2+p(1)*p(2)*p(10)*p(12)*p(18)*p(20)*p(22)^2*p(25)^2+p(1)*p(2)*p(10)*p(12)*p(15)*p(19)*p(22)^2*p(24)*p(25)^2+p(1)*p(2)*p(7)*p(12)*p(14)*p(19)*p(22)^2*p(23)*p(25)+p(1)*p(2)*p(7)*p(12)*p(14)*p(18)*p(22)^2*p(23)*p(25)+p(1)*p(2)*p(7)*p(10)*p(16)*p(19)*p(22)^2*p(25)+...
          p(1)*p(2)*p(7)*p(10)*p(16)*p(18)*p(22)^2*p(25)+p(1)*p(2)*p(7)*p(10)*p(12)*p(19)*p(22)^2*p(25)^2+p(1)*p(2)*p(7)*p(10)*p(12)*p(18)*p(22)^2*p(25)^2+p(1)*p(2)*p(6)*p(12)*p(14)*p(20)*p(22)^2*p(23)*p(25)+p(1)*p(2)*p(6)*p(12)*p(14)*p(15)*p(22)^2*p(23)*p(24)*p(25)+p(1)*p(2)*p(6)*p(10)*p(16)*p(20)*p(22)^2*p(25)+p(1)*p(2)*p(6)*p(10)*p(15)*p(16)*p(22)^2*p(24)*p(25)+p(1)*p(2)*p(6)*p(10)*p(12)*p(20)*p(22)^2*p(25)^2+p(1)*p(2)*p(6)*p(10)*p(12)*p(15)*p(22)^2*p(24)*p(25)^2+p(1)*p(2)*p(6)*p(7)*p(12)*p(14)*p(22)^2*p(23)*p(25)+p(1)*p(2)*p(6)*p(7)*p(10)*p(16)*p(22)^2*p(25)+p(1)*p(2)*p(6)*p(7)*p(10)*p(12)*p(22)^2*p(25)^2)/(p(17)*p(8)*p(14)*p(23)*p(2)*p(22)*p(7)+p(17)*p(8)*p(14)*p(23)*p(2)*p(22)*p(20)+p(14)*p(23)^2*p(12)*p(25)*p(8)*p(3)*p(7)+p(14)*p(23)^2*p(12)*p(25)*p(8)*p(3)*p(20)+p(10)*p(25)*p(16)*p(8)*p(3)*p(23)*p(7)+p(10)*p(25)*p(16)*p(8)*p(9)*p(15)*p(24)+p(10)*p(25)*p(17)*p(8)*p(9)*p(15)*p(24)+p(10)*p(25)*p(16)*p(8)*p(3)*p(23)*p(20)+p(10)*p(25)*p(16)*p(9)*p(5)*p(15)*p(24)+p(10)*p(25)*p(16)*p(9)*p(11)*p(15)*p(24)+p(10)*p(25)^2*p(12)*p(8)*p(9)*p(15)*p(24)+p(10)*p(25)*p(17)*p(8)*p(3)*p(23)*p(7)+p(10)*p(25)*p(17)*p(8)*p(3)*p(23)*p(20)+p(10)*p(25)*p(17)*p(9)*p(5)*p(15)*p(24)+p(10)*p(25)*p(17)*p(9)*p(11)*p(15)*p(24)+p(10)*p(25)^2*p(12)*p(8)*p(3)*p(23)*p(7)+p(10)*p(25)^2*p(12)*p(8)*p(3)*p(23)*p(20)+p(4)*p(12)*p(25)*p(8)*p(3)*p(23)*p(7)+p(4)*p(12)*p(25)*p(8)*p(3)*p(23)*p(20)+p(4)*p(12)*p(25)*p(9)*p(5)*p(15)*p(24)+p(4)*p(12)*p(25)*p(9)*p(11)*p(15)*p(24)+p(10)*p(25)^2*p(12)*p(9)*p(5)*p(15)*p(24)+p(10)*p(25)^2*p(12)*p(9)*p(11)*p(15)*p(24)+p(14)*p(23)*p(17)*p(8)*p(9)*p(15)*p(24)+p(14)*p(23)^2*p(17)*p(8)*p(3)*p(15)*p(24)+p(14)*p(23)*p(17)*p(9)*p(5)*p(15)*p(24)+p(14)*p(23)*p(17)*p(9)*p(11)*p(15)*p(24)+p(4)*p(12)*p(25)*p(8)*p(9)*p(15)*p(24)+p(4)*p(16)*p(8)*p(3)*p(23)*p(15)*p(24)+p(4)*p(16)*p(9)*p(1)*p(22)*p(15)*p(24)+p(4)*p(17)*p(8)*p(3)*p(23)*p(15)*p(24)+p(14)*p(23)^2*p(17)*p(8)*p(3)*p(20)+p(4)*p(16)*p(8)*p(9)*p(15)*p(24)+p(4)*p(16)*p(8)*p(3)*p(23)*p(7)+...
          p(4)*p(16)*p(8)*p(3)*p(23)*p(20)+p(4)*p(16)*p(9)*p(5)*p(15)*p(24)+p(4)*p(16)*p(9)*p(11)*p(15)*p(24)+p(4)*p(17)*p(8)*p(9)*p(15)*p(24)+p(4)*p(17)*p(8)*p(3)*p(23)*p(7)+p(4)*p(17)*p(8)*p(3)*p(23)*p(20)+p(4)*p(17)*p(9)*p(5)*p(15)*p(24)+p(4)*p(17)*p(9)*p(11)*p(15)*p(24)+p(14)*p(23)^2*p(17)*p(8)*p(3)*p(7)+p(17)*p(8)*p(14)*p(23)*p(2)*p(22)*p(15)*p(24)+p(14)*p(23)*p(12)*p(25)*p(8)*p(9)*p(15)*p(24)+p(14)*p(23)^2*p(12)*p(25)*p(8)*p(3)*p(15)*p(24)+p(14)*p(23)*p(12)*p(25)*p(9)*p(1)*p(22)*p(15)*p(24)+p(14)*p(23)*p(12)*p(25)*p(9)*p(5)*p(15)*p(24)+p(14)*p(23)*p(12)*p(25)*p(9)*p(11)*p(15)*p(24)+p(10)*p(25)*p(16)*p(8)*p(3)*p(23)*p(15)*p(24)+p(10)*p(25)*p(16)*p(9)*p(1)*p(22)*p(15)*p(24)+p(10)*p(25)^2*p(12)*p(8)*p(3)*p(23)*p(15)*p(24)+p(10)*p(25)*p(17)*p(8)*p(3)*p(23)*p(15)*p(24)+p(10)*p(25)^2*p(12)*p(9)*p(1)*p(22)*p(15)*p(24)+p(4)*p(12)*p(25)*p(9)*p(1)*p(22)*p(15)*p(24)+p(4)*p(12)*p(25)*p(8)*p(3)*p(23)*p(15)*p(24))/p(21)*p(29);
  k(17) = p(27);
  k(18) = p(28);
  k(19) = p(21)*p(27)-p(24)^3*p(28);
  k(20) = p(14);
  k(21) = p(15);
  k(22) = p(16);
  k(23) = p(17);
  k(24) = p(18);
  k(25) = p(19);
  k(26) = p(20);


  // Steady state concentrations
  x0 = zeros(11,1);

  x0(1)  = (p(4)*p(8)*p(17)*p(18)*p(20)+p(4)*p(8)*p(16)*p(19)*p(20)+p(4)*p(8)*p(16)*p(18)*p(20)+p(4)*p(6)*p(11)*p(17)*p(20)+p(4)*p(6)*p(11)*p(16)*p(20)+p(4)*p(5)*p(17)*p(18)*p(20)+p(4)*p(5)*p(16)*p(19)*p(20)+p(4)*p(5)*p(16)*p(18)*p(20)+p(4)*p(5)*p(6)*p(17)*p(20)+p(4)*p(5)*p(6)*p(16)*p(20)+p(4)*p(7)*p(11)*p(17)*p(19)+p(4)*p(7)*p(11)*p(17)*p(18)+p(4)*p(7)*p(11)*p(16)*p(19)+p(4)*p(7)*p(11)*p(16)*p(18)+p(4)*p(7)*p(8)*p(17)*p(19)+p(4)*p(7)*p(8)*p(17)*p(18)+p(4)*p(7)*p(8)*p(16)*p(19)+p(4)*p(7)*p(8)*p(16)*p(18)+p(4)*p(6)*p(7)*p(11)*p(17)+p(4)*p(6)*p(7)*p(11)*p(16)+p(4)*p(5)*p(7)*p(17)*p(19)+p(4)*p(5)*p(7)*p(17)*p(18)+p(4)*p(5)*p(7)*p(16)*p(19)+p(4)*p(5)*p(7)*p(16)*p(18)+p(4)*p(5)*p(6)*p(7)*p(17)+p(4)*p(5)*p(6)*p(7)*p(16)+p(4)*p(5)*p(17)*p(19)*p(20)+p(8)*p(14)*p(17)*p(19)*p(20)*p(23)+p(8)*p(14)*p(17)*p(18)*p(20)*p(23)+p(4)*p(11)*p(15)*p(17)*p(19)*p(24)+p(4)*p(11)*p(12)*p(19)*p(20)*p(25)+p(4)*p(11)*p(15)*p(16)*p(19)*p(24)+p(4)*p(11)*p(12)*p(18)*p(20)*p(25)+p(4)*p(8)*p(15)*p(17)*p(19)*p(24)+p(4)*p(8)*p(15)*p(16)*p(19)*p(24)+p(4)*p(8)*p(12)*p(19)*p(20)*p(25)+p(4)*p(8)*p(12)*p(18)*p(20)*p(25)+p(4)*p(6)*p(11)*p(15)*p(17)*p(24)+p(4)*p(6)*p(11)*p(15)*p(16)*p(24)+p(4)*p(6)*p(11)*p(12)*p(20)*p(25)+p(4)*p(5)*p(15)*p(17)*p(19)*p(24)+p(4)*p(5)*p(15)*p(16)*p(19)*p(24)+p(4)*p(5)*p(12)*p(19)*p(20)*p(25)+p(4)*p(5)*p(12)*p(18)*p(20)*p(25)+p(11)*p(14)*p(17)*p(19)*p(20)*p(23)+p(11)*p(14)*p(17)*p(18)*p(20)*p(23)+p(10)*p(11)*p(17)*p(19)*p(20)*p(25)+p(10)*p(11)*p(17)*p(18)*p(20)*p(25)+p(10)*p(11)*p(16)*p(19)*p(20)*p(25)+p(10)*p(11)*p(16)*p(18)*p(20)*p(25)+p(10)*p(11)*p(12)*p(19)*p(20)*p(25)^2+p(10)*p(11)*p(12)*p(18)*p(20)*p(25)^2+p(8)*p(10)*p(17)*p(19)*p(20)*p(25)+p(8)*p(10)*p(17)*p(18)*p(20)*p(25)+p(8)*p(10)*p(16)*p(19)*p(20)*p(25)+p(8)*p(10)*p(16)*p(18)*p(20)*p(25)+p(8)*p(10)*p(12)*p(19)*p(20)*p(25)^2+p(8)*p(10)*p(12)*p(18)*p(20)*p(25)^2+p(6)*p(11)*p(14)*p(17)*p(20)*p(23)+p(6)*p(10)*p(11)*p(17)*p(20)*p(25)+p(6)*p(10)*p(11)*p(16)*p(20)*p(25)+p(6)*p(10)*p(11)*p(12)*p(20)*p(25)^2+...
           p(5)*p(14)*p(17)*p(19)*p(20)*p(23)+p(5)*p(14)*p(17)*p(18)*p(20)*p(23)+p(5)*p(10)*p(17)*p(19)*p(20)*p(25)+p(5)*p(10)*p(17)*p(18)*p(20)*p(25)+p(5)*p(10)*p(16)*p(19)*p(20)*p(25)+p(5)*p(10)*p(16)*p(18)*p(20)*p(25)+p(5)*p(10)*p(12)*p(19)*p(20)*p(25)^2+p(5)*p(10)*p(12)*p(18)*p(20)*p(25)^2+p(5)*p(6)*p(14)*p(17)*p(20)*p(23)+p(5)*p(6)*p(10)*p(17)*p(20)*p(25)+p(5)*p(6)*p(10)*p(16)*p(20)*p(25)+p(5)*p(6)*p(10)*p(12)*p(20)*p(25)^2+p(1)*p(4)*p(16)*p(19)*p(20)*p(22)+p(1)*p(4)*p(16)*p(18)*p(20)*p(22)+p(1)*p(4)*p(6)*p(16)*p(20)*p(22)+p(4)*p(5)*p(6)*p(12)*p(20)*p(25)+p(5)*p(6)*p(7)*p(10)*p(12)*p(25)^2+p(4)*p(7)*p(11)*p(12)*p(19)*p(25)+p(4)*p(7)*p(11)*p(12)*p(18)*p(25)+p(4)*p(7)*p(8)*p(12)*p(19)*p(25)+p(4)*p(7)*p(8)*p(12)*p(18)*p(25)+p(4)*p(6)*p(7)*p(11)*p(12)*p(25)+p(4)*p(5)*p(7)*p(12)*p(19)*p(25)+p(4)*p(5)*p(7)*p(12)*p(18)*p(25)+p(4)*p(5)*p(6)*p(15)*p(17)*p(24)+p(4)*p(5)*p(6)*p(15)*p(16)*p(24)+p(4)*p(5)*p(6)*p(7)*p(12)*p(25)+p(7)*p(11)*p(14)*p(17)*p(19)*p(23)+p(7)*p(11)*p(14)*p(17)*p(18)*p(23)+p(7)*p(10)*p(11)*p(17)*p(19)*p(25)+p(7)*p(10)*p(11)*p(17)*p(18)*p(25)+p(7)*p(10)*p(11)*p(16)*p(19)*p(25)+p(7)*p(10)*p(11)*p(16)*p(18)*p(25)+p(7)*p(10)*p(11)*p(12)*p(19)*p(25)^2+p(7)*p(10)*p(11)*p(12)*p(18)*p(25)^2+p(7)*p(8)*p(14)*p(17)*p(19)*p(23)+p(7)*p(8)*p(14)*p(17)*p(18)*p(23)+p(7)*p(8)*p(10)*p(17)*p(19)*p(25)+p(7)*p(8)*p(10)*p(17)*p(18)*p(25)+p(7)*p(8)*p(10)*p(16)*p(19)*p(25)+p(7)*p(8)*p(10)*p(16)*p(18)*p(25)+p(7)*p(8)*p(10)*p(12)*p(19)*p(25)^2+p(7)*p(8)*p(10)*p(12)*p(18)*p(25)^2+p(6)*p(7)*p(11)*p(14)*p(17)*p(23)+p(6)*p(7)*p(10)*p(11)*p(17)*p(25)+p(6)*p(7)*p(10)*p(11)*p(16)*p(25)+p(6)*p(7)*p(10)*p(11)*p(12)*p(25)^2+p(5)*p(7)*p(14)*p(17)*p(19)*p(23)+p(5)*p(7)*p(14)*p(17)*p(18)*p(23)+p(5)*p(7)*p(10)*p(17)*p(19)*p(25)+p(5)*p(7)*p(10)*p(17)*p(18)*p(25)+p(5)*p(7)*p(10)*p(16)*p(19)*p(25)+p(5)*p(7)*p(10)*p(16)*p(18)*p(25)+p(5)*p(7)*p(10)*p(12)*p(19)*p(25)^2+p(5)*p(7)*p(10)*p(12)*p(18)*p(25)^2+p(5)*p(6)*p(7)*p(14)*p(17)*p(23)+p(5)*p(6)*p(7)*p(10)*p(17)*p(25)+...
           p(5)*p(6)*p(7)*p(10)*p(16)*p(25)+p(1)*p(4)*p(7)*p(16)*p(19)*p(22)+p(1)*p(4)*p(7)*p(16)*p(18)*p(22)+p(1)*p(4)*p(6)*p(7)*p(16)*p(22)+p(4)*p(8)*p(17)*p(19)*p(20)+p(4)*p(11)*p(16)*p(18)*p(20)+p(4)*p(11)*p(16)*p(19)*p(20)+p(4)*p(11)*p(17)*p(18)*p(20)+p(4)*p(8)*p(12)*p(15)*p(19)*p(24)*p(25)+p(4)*p(11)*p(12)*p(15)*p(19)*p(24)*p(25)+p(4)*p(5)*p(12)*p(15)*p(19)*p(24)*p(25)+p(11)*p(14)*p(15)*p(17)*p(19)*p(23)*p(24)+p(11)*p(12)*p(14)*p(19)*p(20)*p(23)*p(25)+p(4)*p(6)*p(11)*p(12)*p(15)*p(24)*p(25)+p(11)*p(12)*p(14)*p(18)*p(20)*p(23)*p(25)+p(10)*p(11)*p(15)*p(17)*p(19)*p(24)*p(25)+p(10)*p(11)*p(15)*p(16)*p(19)*p(24)*p(25)+p(10)*p(11)*p(12)*p(15)*p(19)*p(24)*p(25)^2+p(8)*p(14)*p(15)*p(17)*p(19)*p(23)*p(24)+p(8)*p(12)*p(14)*p(19)*p(20)*p(23)*p(25)+p(8)*p(12)*p(14)*p(18)*p(20)*p(23)*p(25)+p(6)*p(11)*p(12)*p(14)*p(20)*p(23)*p(25)+p(6)*p(10)*p(11)*p(15)*p(17)*p(24)*p(25)+p(6)*p(10)*p(11)*p(15)*p(16)*p(24)*p(25)+p(6)*p(10)*p(11)*p(12)*p(15)*p(24)*p(25)^2+p(5)*p(14)*p(15)*p(17)*p(19)*p(23)*p(24)+p(5)*p(12)*p(14)*p(19)*p(20)*p(23)*p(25)+p(8)*p(10)*p(15)*p(17)*p(19)*p(24)*p(25)+p(8)*p(10)*p(15)*p(16)*p(19)*p(24)*p(25)+p(8)*p(10)*p(12)*p(15)*p(19)*p(24)*p(25)^2+p(6)*p(11)*p(14)*p(15)*p(17)*p(23)*p(24)+p(5)*p(12)*p(14)*p(18)*p(20)*p(23)*p(25)+p(5)*p(10)*p(15)*p(17)*p(19)*p(24)*p(25)+p(5)*p(10)*p(15)*p(16)*p(19)*p(24)*p(25)+p(5)*p(10)*p(12)*p(15)*p(19)*p(24)*p(25)^2+p(5)*p(6)*p(12)*p(14)*p(20)*p(23)*p(25)+p(1)*p(10)*p(16)*p(19)*p(20)*p(22)*p(25)+p(1)*p(10)*p(16)*p(18)*p(20)*p(22)*p(25)+p(1)*p(10)*p(12)*p(19)*p(20)*p(22)*p(25)^2+p(1)*p(10)*p(12)*p(18)*p(20)*p(22)*p(25)^2+p(1)*p(6)*p(10)*p(16)*p(20)*p(22)*p(25)+p(1)*p(6)*p(10)*p(12)*p(20)*p(22)*p(25)^2+p(1)*p(4)*p(15)*p(16)*p(19)*p(22)*p(24)+p(1)*p(4)*p(12)*p(19)*p(20)*p(22)*p(25)+p(1)*p(4)*p(12)*p(18)*p(20)*p(22)*p(25)+p(1)*p(4)*p(6)*p(12)*p(20)*p(22)*p(25)+p(4)*p(5)*p(6)*p(12)*p(15)*p(24)*p(25)+p(7)*p(11)*p(12)*p(14)*p(18)*p(23)*p(25)+p(7)*p(8)*p(12)*p(14)*p(19)*p(23)*p(25)+p(7)*p(8)*p(12)*p(14)*p(18)*p(23)*p(25)+...
           p(6)*p(7)*p(11)*p(12)*p(14)*p(23)*p(25)+p(7)*p(11)*p(12)*p(14)*p(19)*p(23)*p(25)+p(5)*p(7)*p(12)*p(14)*p(19)*p(23)*p(25)+p(5)*p(7)*p(12)*p(14)*p(18)*p(23)*p(25)+p(5)*p(6)*p(14)*p(15)*p(17)*p(23)*p(24)+p(5)*p(6)*p(10)*p(15)*p(17)*p(24)*p(25)+p(5)*p(6)*p(10)*p(15)*p(16)*p(24)*p(25)+p(5)*p(6)*p(10)*p(12)*p(15)*p(24)*p(25)^2+p(5)*p(6)*p(7)*p(12)*p(14)*p(23)*p(25)+p(1)*p(6)*p(7)*p(10)*p(16)*p(22)*p(25)+p(1)*p(6)*p(7)*p(10)*p(12)*p(22)*p(25)^2+p(1)*p(4)*p(7)*p(12)*p(19)*p(22)*p(25)+p(1)*p(4)*p(7)*p(12)*p(18)*p(22)*p(25)+p(1)*p(4)*p(6)*p(15)*p(16)*p(22)*p(24)+p(1)*p(4)*p(6)*p(7)*p(12)*p(22)*p(25)+p(1)*p(7)*p(10)*p(16)*p(19)*p(22)*p(25)+p(1)*p(7)*p(10)*p(16)*p(18)*p(22)*p(25)+p(1)*p(7)*p(10)*p(12)*p(19)*p(22)*p(25)^2+p(1)*p(7)*p(10)*p(12)*p(18)*p(22)*p(25)^2+p(4)*p(11)*p(17)*p(19)*p(20)+p(11)*p(12)*p(14)*p(15)*p(19)*p(23)*p(24)*p(25)+p(6)*p(11)*p(12)*p(14)*p(15)*p(23)*p(24)*p(25)+p(8)*p(12)*p(14)*p(15)*p(19)*p(23)*p(24)*p(25)+p(5)*p(12)*p(14)*p(15)*p(19)*p(23)*p(24)*p(25)+p(1)*p(12)*p(14)*p(19)*p(20)*p(22)*p(23)*p(25)+p(1)*p(12)*p(14)*p(18)*p(20)*p(22)*p(23)*p(25)+p(1)*p(12)*p(14)*p(15)*p(19)*p(22)*p(23)*p(24)*p(25)+p(1)*p(10)*p(15)*p(16)*p(19)*p(22)*p(24)*p(25)+p(1)*p(10)*p(12)*p(15)*p(19)*p(22)*p(24)*p(25)^2+p(1)*p(6)*p(12)*p(14)*p(20)*p(22)*p(23)*p(25)+p(1)*p(6)*p(12)*p(14)*p(15)*p(22)*p(23)*p(24)*p(25)+p(1)*p(6)*p(10)*p(15)*p(16)*p(22)*p(24)*p(25)+p(1)*p(6)*p(10)*p(12)*p(15)*p(22)*p(24)*p(25)^2+p(1)*p(4)*p(12)*p(15)*p(19)*p(22)*p(24)*p(25)+p(1)*p(4)*p(6)*p(12)*p(15)*p(22)*p(24)*p(25)+p(5)*p(6)*p(12)*p(14)*p(15)*p(23)*p(24)*p(25)+p(1)*p(6)*p(7)*p(12)*p(14)*p(22)*p(23)*p(25)+p(1)*p(7)*p(12)*p(14)*p(19)*p(22)*p(23)*p(25)+p(1)*p(7)*p(12)*p(14)*p(18)*p(22)*p(23)*p(25))/(p(17)*p(8)*p(14)*p(23)*p(2)*p(22)*p(7)+p(17)*p(8)*p(14)*p(23)*p(2)*p(22)*p(20)+p(14)*p(23)^2*p(12)*p(25)*p(8)*p(3)*p(7)+p(14)*p(23)^2*p(12)*p(25)*p(8)*p(3)*p(20)+p(10)*p(25)*p(16)*p(8)*p(3)*p(23)*p(7)+p(10)*p(25)*p(16)*p(8)*p(9)*p(15)*p(24)+p(10)*p(25)*p(17)*p(8)*p(9)*p(15)*p(24)+...
           p(10)*p(25)*p(16)*p(8)*p(3)*p(23)*p(20)+p(10)*p(25)*p(16)*p(9)*p(5)*p(15)*p(24)+p(10)*p(25)*p(16)*p(9)*p(11)*p(15)*p(24)+p(10)*p(25)^2*p(12)*p(8)*p(9)*p(15)*p(24)+p(10)*p(25)*p(17)*p(8)*p(3)*p(23)*p(7)+p(10)*p(25)*p(17)*p(8)*p(3)*p(23)*p(20)+p(10)*p(25)*p(17)*p(9)*p(5)*p(15)*p(24)+p(10)*p(25)*p(17)*p(9)*p(11)*p(15)*p(24)+p(10)*p(25)^2*p(12)*p(8)*p(3)*p(23)*p(7)+p(10)*p(25)^2*p(12)*p(8)*p(3)*p(23)*p(20)+p(4)*p(12)*p(25)*p(8)*p(3)*p(23)*p(7)+p(4)*p(12)*p(25)*p(8)*p(3)*p(23)*p(20)+p(4)*p(12)*p(25)*p(9)*p(5)*p(15)*p(24)+p(4)*p(12)*p(25)*p(9)*p(11)*p(15)*p(24)+p(10)*p(25)^2*p(12)*p(9)*p(5)*p(15)*p(24)+p(10)*p(25)^2*p(12)*p(9)*p(11)*p(15)*p(24)+p(14)*p(23)*p(17)*p(8)*p(9)*p(15)*p(24)+p(14)*p(23)^2*p(17)*p(8)*p(3)*p(15)*p(24)+p(14)*p(23)*p(17)*p(9)*p(5)*p(15)*p(24)+p(14)*p(23)*p(17)*p(9)*p(11)*p(15)*p(24)+p(4)*p(12)*p(25)*p(8)*p(9)*p(15)*p(24)+p(4)*p(16)*p(8)*p(3)*p(23)*p(15)*p(24)+p(4)*p(16)*p(9)*p(1)*p(22)*p(15)*p(24)+p(4)*p(17)*p(8)*p(3)*p(23)*p(15)*p(24)+p(14)*p(23)^2*p(17)*p(8)*p(3)*p(20)+p(4)*p(16)*p(8)*p(9)*p(15)*p(24)+p(4)*p(16)*p(8)*p(3)*p(23)*p(7)+p(4)*p(16)*p(8)*p(3)*p(23)*p(20)+p(4)*p(16)*p(9)*p(5)*p(15)*p(24)+p(4)*p(16)*p(9)*p(11)*p(15)*p(24)+p(4)*p(17)*p(8)*p(9)*p(15)*p(24)+p(4)*p(17)*p(8)*p(3)*p(23)*p(7)+p(4)*p(17)*p(8)*p(3)*p(23)*p(20)+p(4)*p(17)*p(9)*p(5)*p(15)*p(24)+p(4)*p(17)*p(9)*p(11)*p(15)*p(24)+p(14)*p(23)^2*p(17)*p(8)*p(3)*p(7)+p(17)*p(8)*p(14)*p(23)*p(2)*p(22)*p(15)*p(24)+p(14)*p(23)*p(12)*p(25)*p(8)*p(9)*p(15)*p(24)+p(14)*p(23)^2*p(12)*p(25)*p(8)*p(3)*p(15)*p(24)+p(14)*p(23)*p(12)*p(25)*p(9)*p(1)*p(22)*p(15)*p(24)+p(14)*p(23)*p(12)*p(25)*p(9)*p(5)*p(15)*p(24)+p(14)*p(23)*p(12)*p(25)*p(9)*p(11)*p(15)*p(24)+p(10)*p(25)*p(16)*p(8)*p(3)*p(23)*p(15)*p(24)+p(10)*p(25)*p(16)*p(9)*p(1)*p(22)*p(15)*p(24)+p(10)*p(25)^2*p(12)*p(8)*p(3)*p(23)*p(15)*p(24)+p(10)*p(25)*p(17)*p(8)*p(3)*p(23)*p(15)*p(24)+p(10)*p(25)^2*p(12)*p(9)*p(1)*p(22)*p(15)*p(24)+p(4)*p(12)*p(25)*p(9)*p(1)*p(22)*p(15)*p(24)+p(4)*p(12)*p(25)*p(8)*p(3)*p(23)*p(15)*p(24))*p(29);
  x0(2)  = p(22)*(p(16)*p(8)*p(19)*p(2)*p(7)+p(16)*p(8)*p(19)*p(2)*p(20)+p(16)*p(8)*p(18)*p(2)*p(7)+p(16)*p(8)*p(18)*p(2)*p(20)+p(17)*p(8)*p(19)*p(2)*p(7)+p(17)*p(8)*p(19)*p(2)*p(20)+p(17)*p(8)*p(18)*p(2)*p(7)+p(17)*p(8)*p(18)*p(2)*p(20)+p(16)*p(11)*p(18)*p(2)*p(7)+p(16)*p(11)*p(18)*p(2)*p(20)+p(16)*p(11)*p(6)*p(2)*p(7)+p(16)*p(11)*p(6)*p(2)*p(20)+p(16)*p(11)*p(19)*p(2)*p(7)+p(16)*p(11)*p(19)*p(2)*p(20)+p(16)*p(5)*p(6)*p(2)*p(7)+p(16)*p(5)*p(6)*p(2)*p(20)+p(16)*p(5)*p(18)*p(2)*p(7)+p(16)*p(5)*p(18)*p(2)*p(20)+p(16)*p(5)*p(19)*p(2)*p(7)+p(16)*p(5)*p(19)*p(2)*p(20)+p(17)*p(11)*p(18)*p(2)*p(7)+p(17)*p(11)*p(18)*p(2)*p(20)+p(17)*p(11)*p(6)*p(2)*p(7)+p(17)*p(11)*p(6)*p(2)*p(20)+p(17)*p(11)*p(19)*p(2)*p(7)+p(17)*p(11)*p(19)*p(2)*p(20)+p(17)*p(5)*p(6)*p(2)*p(7)+p(17)*p(5)*p(6)*p(2)*p(20)+p(17)*p(5)*p(18)*p(2)*p(7)+p(17)*p(5)*p(18)*p(2)*p(20)+p(17)*p(5)*p(19)*p(2)*p(7)+p(17)*p(5)*p(19)*p(2)*p(20)+p(16)*p(1)*p(6)*p(23)*p(3)*p(20)+p(16)*p(1)*p(6)*p(23)*p(3)*p(7)+p(16)*p(1)*p(18)*p(23)*p(3)*p(20)+p(16)*p(1)*p(18)*p(23)*p(3)*p(7)+p(16)*p(1)*p(19)*p(23)*p(3)*p(20)+p(16)*p(1)*p(19)*p(23)*p(3)*p(7)+p(12)*p(25)*p(8)*p(19)*p(2)*p(7)+p(12)*p(25)*p(11)*p(18)*p(2)*p(20)+p(12)*p(25)*p(11)*p(18)*p(2)*p(7)+p(12)*p(25)*p(8)*p(19)*p(2)*p(20)+p(12)*p(25)*p(11)*p(6)*p(2)*p(7)+p(12)*p(25)*p(11)*p(6)*p(2)*p(20)+p(12)*p(25)*p(11)*p(19)*p(2)*p(7)+p(12)*p(25)*p(11)*p(19)*p(2)*p(20)+p(12)*p(25)*p(5)*p(6)*p(2)*p(7)+p(12)*p(25)*p(5)*p(6)*p(2)*p(20)+p(12)*p(25)*p(5)*p(18)*p(2)*p(7)+p(12)*p(25)*p(5)*p(18)*p(2)*p(20)+p(12)*p(25)*p(5)*p(19)*p(2)*p(7)+p(12)*p(25)*p(5)*p(19)*p(2)*p(20)+p(12)*p(25)*p(8)*p(18)*p(2)*p(7)+p(12)*p(25)*p(8)*p(18)*p(2)*p(20)+p(16)*p(8)*p(19)*p(2)*p(15)*p(24)+p(16)*p(1)*p(22)*p(6)*p(2)*p(7)+p(16)*p(1)*p(22)*p(6)*p(2)*p(20)+p(16)*p(9)*p(1)*p(6)*p(15)*p(24)+p(16)*p(11)*p(6)*p(2)*p(15)*p(24)+p(16)*p(11)*p(19)*p(2)*p(15)*p(24)+p(16)*p(1)*p(22)*p(18)*p(2)*p(7)+p(16)*p(1)*p(22)*p(18)*p(2)*p(20)+p(16)*p(5)*p(6)*p(2)*p(15)*p(24)+p(16)*p(1)*p(22)*p(19)*p(2)*p(7)+...
           p(16)*p(1)*p(22)*p(19)*p(2)*p(20)+p(16)*p(5)*p(19)*p(2)*p(15)*p(24)+p(17)*p(8)*p(19)*p(2)*p(15)*p(24)+p(17)*p(11)*p(6)*p(2)*p(15)*p(24)+p(17)*p(11)*p(19)*p(2)*p(15)*p(24)+p(17)*p(5)*p(6)*p(2)*p(15)*p(24)+p(17)*p(5)*p(19)*p(2)*p(15)*p(24)+p(12)*p(25)*p(8)*p(19)*p(2)*p(15)*p(24)+p(12)*p(25)*p(1)*p(22)*p(6)*p(2)*p(7)+p(12)*p(25)*p(1)*p(22)*p(6)*p(2)*p(20)+p(12)*p(25)*p(11)*p(6)*p(2)*p(15)*p(24)+p(12)*p(25)*p(11)*p(19)*p(2)*p(15)*p(24)+p(12)*p(25)*p(1)*p(22)*p(18)*p(2)*p(7)+p(12)*p(25)*p(1)*p(22)*p(18)*p(2)*p(20)+p(12)*p(25)*p(5)*p(6)*p(2)*p(15)*p(24)+p(12)*p(25)*p(1)*p(22)*p(19)*p(2)*p(7)+p(12)*p(25)*p(1)*p(22)*p(19)*p(2)*p(20)+p(12)*p(25)*p(5)*p(19)*p(2)*p(15)*p(24)+p(16)*p(1)*p(22)*p(6)*p(2)*p(15)*p(24)+p(16)*p(1)*p(6)*p(23)*p(3)*p(15)*p(24)+p(16)*p(1)*p(22)*p(19)*p(2)*p(15)*p(24)+p(16)*p(1)*p(19)*p(23)*p(3)*p(15)*p(24)+p(12)*p(25)*p(1)*p(22)*p(6)*p(2)*p(15)*p(24)+p(12)*p(25)*p(1)*p(22)*p(19)*p(2)*p(15)*p(24))/(p(17)*p(8)*p(14)*p(23)*p(2)*p(22)*p(7)+p(17)*p(8)*p(14)*p(23)*p(2)*p(22)*p(20)+p(14)*p(23)^2*p(12)*p(25)*p(8)*p(3)*p(7)+p(14)*p(23)^2*p(12)*p(25)*p(8)*p(3)*p(20)+p(10)*p(25)*p(16)*p(8)*p(3)*p(23)*p(7)+p(10)*p(25)*p(16)*p(8)*p(9)*p(15)*p(24)+p(10)*p(25)*p(17)*p(8)*p(9)*p(15)*p(24)+p(10)*p(25)*p(16)*p(8)*p(3)*p(23)*p(20)+p(10)*p(25)*p(16)*p(9)*p(5)*p(15)*p(24)+p(10)*p(25)*p(16)*p(9)*p(11)*p(15)*p(24)+p(10)*p(25)^2*p(12)*p(8)*p(9)*p(15)*p(24)+p(10)*p(25)*p(17)*p(8)*p(3)*p(23)*p(7)+p(10)*p(25)*p(17)*p(8)*p(3)*p(23)*p(20)+p(10)*p(25)*p(17)*p(9)*p(5)*p(15)*p(24)+p(10)*p(25)*p(17)*p(9)*p(11)*p(15)*p(24)+p(10)*p(25)^2*p(12)*p(8)*p(3)*p(23)*p(7)+p(10)*p(25)^2*p(12)*p(8)*p(3)*p(23)*p(20)+p(4)*p(12)*p(25)*p(8)*p(3)*p(23)*p(7)+p(4)*p(12)*p(25)*p(8)*p(3)*p(23)*p(20)+p(4)*p(12)*p(25)*p(9)*p(5)*p(15)*p(24)+p(4)*p(12)*p(25)*p(9)*p(11)*p(15)*p(24)+p(10)*p(25)^2*p(12)*p(9)*p(5)*p(15)*p(24)+p(10)*p(25)^2*p(12)*p(9)*p(11)*p(15)*p(24)+p(14)*p(23)*p(17)*p(8)*p(9)*p(15)*p(24)+p(14)*p(23)^2*p(17)*p(8)*p(3)*p(15)*p(24)+p(14)*p(23)*p(17)*p(9)*p(5)*p(15)*p(24)+...
           p(14)*p(23)*p(17)*p(9)*p(11)*p(15)*p(24)+p(4)*p(12)*p(25)*p(8)*p(9)*p(15)*p(24)+p(4)*p(16)*p(8)*p(3)*p(23)*p(15)*p(24)+p(4)*p(16)*p(9)*p(1)*p(22)*p(15)*p(24)+p(4)*p(17)*p(8)*p(3)*p(23)*p(15)*p(24)+p(14)*p(23)^2*p(17)*p(8)*p(3)*p(20)+p(4)*p(16)*p(8)*p(9)*p(15)*p(24)+p(4)*p(16)*p(8)*p(3)*p(23)*p(7)+p(4)*p(16)*p(8)*p(3)*p(23)*p(20)+p(4)*p(16)*p(9)*p(5)*p(15)*p(24)+p(4)*p(16)*p(9)*p(11)*p(15)*p(24)+p(4)*p(17)*p(8)*p(9)*p(15)*p(24)+p(4)*p(17)*p(8)*p(3)*p(23)*p(7)+p(4)*p(17)*p(8)*p(3)*p(23)*p(20)+p(4)*p(17)*p(9)*p(5)*p(15)*p(24)+p(4)*p(17)*p(9)*p(11)*p(15)*p(24)+p(14)*p(23)^2*p(17)*p(8)*p(3)*p(7)+p(17)*p(8)*p(14)*p(23)*p(2)*p(22)*p(15)*p(24)+p(14)*p(23)*p(12)*p(25)*p(8)*p(9)*p(15)*p(24)+p(14)*p(23)^2*p(12)*p(25)*p(8)*p(3)*p(15)*p(24)+p(14)*p(23)*p(12)*p(25)*p(9)*p(1)*p(22)*p(15)*p(24)+p(14)*p(23)*p(12)*p(25)*p(9)*p(5)*p(15)*p(24)+p(14)*p(23)*p(12)*p(25)*p(9)*p(11)*p(15)*p(24)+p(10)*p(25)*p(16)*p(8)*p(3)*p(23)*p(15)*p(24)+p(10)*p(25)*p(16)*p(9)*p(1)*p(22)*p(15)*p(24)+p(10)*p(25)^2*p(12)*p(8)*p(3)*p(23)*p(15)*p(24)+p(10)*p(25)*p(17)*p(8)*p(3)*p(23)*p(15)*p(24)+p(10)*p(25)^2*p(12)*p(9)*p(1)*p(22)*p(15)*p(24)+p(4)*p(12)*p(25)*p(9)*p(1)*p(22)*p(15)*p(24)+p(4)*p(12)*p(25)*p(8)*p(3)*p(23)*p(15)*p(24))*p(29);
  x0(3)  = p(22)*(p(1)*p(19)*p(14)*p(23)^2*p(3)*p(20)+p(5)*p(6)*p(14)*p(23)*p(2)*p(7)+p(5)*p(6)*p(14)*p(23)*p(2)*p(20)+p(1)*p(18)*p(4)*p(3)*p(23)*p(7)+p(1)*p(18)*p(4)*p(3)*p(23)*p(20)+p(1)*p(18)*p(14)*p(23)^2*p(3)*p(7)+p(11)*p(18)*p(14)*p(23)*p(2)*p(7)+p(11)*p(18)*p(14)*p(23)*p(2)*p(20)+p(8)*p(19)*p(14)*p(23)*p(2)*p(7)+p(8)*p(19)*p(14)*p(23)*p(2)*p(20)+p(1)*p(6)*p(14)*p(23)^2*p(3)*p(20)+p(9)*p(1)*p(6)*p(4)*p(15)*p(24)+p(1)*p(6)*p(4)*p(3)*p(23)*p(7)+p(1)*p(6)*p(4)*p(3)*p(23)*p(20)+p(1)*p(6)*p(14)*p(23)^2*p(3)*p(7)+p(11)*p(6)*p(14)*p(23)*p(2)*p(7)+p(11)*p(6)*p(14)*p(23)*p(2)*p(20)+p(11)*p(19)*p(14)*p(23)*p(2)*p(7)+p(11)*p(19)*p(14)*p(23)*p(2)*p(20)+p(1)*p(18)*p(14)*p(23)^2*p(3)*p(20)+p(8)*p(19)*p(14)*p(23)*p(2)*p(15)*p(24)+p(1)*p(22)*p(6)*p(14)*p(23)*p(2)*p(7)+p(1)*p(22)*p(6)*p(14)*p(23)*p(2)*p(20)+p(9)*p(1)*p(6)*p(10)*p(25)*p(15)*p(24)+p(1)*p(6)*p(10)*p(25)*p(3)*p(23)*p(7)+p(1)*p(6)*p(10)*p(25)*p(3)*p(23)*p(20)+p(9)*p(1)*p(6)*p(14)*p(23)*p(15)*p(24)+p(1)*p(6)*p(14)*p(23)^2*p(3)*p(15)*p(24)+p(1)*p(6)*p(4)*p(3)*p(23)*p(15)*p(24)+p(11)*p(6)*p(14)*p(23)*p(2)*p(15)*p(24)+p(11)*p(19)*p(14)*p(23)*p(2)*p(15)*p(24)+p(1)*p(22)*p(18)*p(14)*p(23)*p(2)*p(7)+p(1)*p(22)*p(18)*p(14)*p(23)*p(2)*p(20)+p(1)*p(18)*p(10)*p(25)*p(3)*p(23)*p(7)+p(1)*p(18)*p(10)*p(25)*p(3)*p(23)*p(20)+p(5)*p(6)*p(14)*p(23)*p(2)*p(15)*p(24)+p(1)*p(22)*p(19)*p(14)*p(23)*p(2)*p(7)+p(1)*p(22)*p(19)*p(14)*p(23)*p(2)*p(20)+p(1)*p(19)*p(10)*p(25)*p(3)*p(23)*p(7)+p(1)*p(19)*p(10)*p(25)*p(3)*p(23)*p(20)+p(1)*p(19)*p(14)*p(23)^2*p(3)*p(15)*p(24)+p(1)*p(19)*p(4)*p(3)*p(23)*p(15)*p(24)+p(5)*p(19)*p(14)*p(23)*p(2)*p(15)*p(24)+p(1)*p(22)*p(6)*p(14)*p(23)*p(2)*p(15)*p(24)+p(1)*p(6)*p(10)*p(25)*p(3)*p(23)*p(15)*p(24)+p(1)*p(19)*p(4)*p(3)*p(23)*p(7)+p(1)*p(19)*p(4)*p(3)*p(23)*p(20)+p(1)*p(19)*p(14)*p(23)^2*p(3)*p(7)+p(5)*p(18)*p(14)*p(23)*p(2)*p(7)+p(5)*p(18)*p(14)*p(23)*p(2)*p(20)+p(5)*p(19)*p(14)*p(23)*p(2)*p(7)+p(5)*p(19)*p(14)*p(23)*p(2)*p(20)+p(8)*p(18)*p(14)*p(23)*p(2)*p(7)+p(8)*p(18)*p(14)*p(23)*p(2)*p(20)+...
           p(1)*p(22)*p(19)*p(14)*p(23)*p(2)*p(15)*p(24)+p(1)*p(19)*p(10)*p(25)*p(3)*p(23)*p(15)*p(24))/(p(17)*p(8)*p(14)*p(23)*p(2)*p(22)*p(7)+p(17)*p(8)*p(14)*p(23)*p(2)*p(22)*p(20)+p(14)*p(23)^2*p(12)*p(25)*p(8)*p(3)*p(7)+p(14)*p(23)^2*p(12)*p(25)*p(8)*p(3)*p(20)+p(10)*p(25)*p(16)*p(8)*p(3)*p(23)*p(7)+p(10)*p(25)*p(16)*p(8)*p(9)*p(15)*p(24)+p(10)*p(25)*p(17)*p(8)*p(9)*p(15)*p(24)+p(10)*p(25)*p(16)*p(8)*p(3)*p(23)*p(20)+p(10)*p(25)*p(16)*p(9)*p(5)*p(15)*p(24)+p(10)*p(25)*p(16)*p(9)*p(11)*p(15)*p(24)+p(10)*p(25)^2*p(12)*p(8)*p(9)*p(15)*p(24)+p(10)*p(25)*p(17)*p(8)*p(3)*p(23)*p(7)+p(10)*p(25)*p(17)*p(8)*p(3)*p(23)*p(20)+p(10)*p(25)*p(17)*p(9)*p(5)*p(15)*p(24)+p(10)*p(25)*p(17)*p(9)*p(11)*p(15)*p(24)+p(10)*p(25)^2*p(12)*p(8)*p(3)*p(23)*p(7)+p(10)*p(25)^2*p(12)*p(8)*p(3)*p(23)*p(20)+p(4)*p(12)*p(25)*p(8)*p(3)*p(23)*p(7)+p(4)*p(12)*p(25)*p(8)*p(3)*p(23)*p(20)+p(4)*p(12)*p(25)*p(9)*p(5)*p(15)*p(24)+p(4)*p(12)*p(25)*p(9)*p(11)*p(15)*p(24)+p(10)*p(25)^2*p(12)*p(9)*p(5)*p(15)*p(24)+p(10)*p(25)^2*p(12)*p(9)*p(11)*p(15)*p(24)+p(14)*p(23)*p(17)*p(8)*p(9)*p(15)*p(24)+p(14)*p(23)^2*p(17)*p(8)*p(3)*p(15)*p(24)+p(14)*p(23)*p(17)*p(9)*p(5)*p(15)*p(24)+p(14)*p(23)*p(17)*p(9)*p(11)*p(15)*p(24)+p(4)*p(12)*p(25)*p(8)*p(9)*p(15)*p(24)+p(4)*p(16)*p(8)*p(3)*p(23)*p(15)*p(24)+p(4)*p(16)*p(9)*p(1)*p(22)*p(15)*p(24)+p(4)*p(17)*p(8)*p(3)*p(23)*p(15)*p(24)+p(14)*p(23)^2*p(17)*p(8)*p(3)*p(20)+p(4)*p(16)*p(8)*p(9)*p(15)*p(24)+p(4)*p(16)*p(8)*p(3)*p(23)*p(7)+p(4)*p(16)*p(8)*p(3)*p(23)*p(20)+p(4)*p(16)*p(9)*p(5)*p(15)*p(24)+p(4)*p(16)*p(9)*p(11)*p(15)*p(24)+p(4)*p(17)*p(8)*p(9)*p(15)*p(24)+p(4)*p(17)*p(8)*p(3)*p(23)*p(7)+p(4)*p(17)*p(8)*p(3)*p(23)*p(20)+p(4)*p(17)*p(9)*p(5)*p(15)*p(24)+p(4)*p(17)*p(9)*p(11)*p(15)*p(24)+p(14)*p(23)^2*p(17)*p(8)*p(3)*p(7)+p(17)*p(8)*p(14)*p(23)*p(2)*p(22)*p(15)*p(24)+p(14)*p(23)*p(12)*p(25)*p(8)*p(9)*p(15)*p(24)+p(14)*p(23)^2*p(12)*p(25)*p(8)*p(3)*p(15)*p(24)+p(14)*p(23)*p(12)*p(25)*p(9)*p(1)*p(22)*p(15)*p(24)+p(14)*p(23)*p(12)*p(25)*p(9)*p(5)*p(15)*p(24)+...
           p(14)*p(23)*p(12)*p(25)*p(9)*p(11)*p(15)*p(24)+p(10)*p(25)*p(16)*p(8)*p(3)*p(23)*p(15)*p(24)+p(10)*p(25)*p(16)*p(9)*p(1)*p(22)*p(15)*p(24)+p(10)*p(25)^2*p(12)*p(8)*p(3)*p(23)*p(15)*p(24)+p(10)*p(25)*p(17)*p(8)*p(3)*p(23)*p(15)*p(24)+p(10)*p(25)^2*p(12)*p(9)*p(1)*p(22)*p(15)*p(24)+p(4)*p(12)*p(25)*p(9)*p(1)*p(22)*p(15)*p(24)+p(4)*p(12)*p(25)*p(8)*p(3)*p(23)*p(15)*p(24))*p(29);
  x0(4)  = (p(4)*p(17)*p(8)*p(9)*p(18)+p(4)*p(17)*p(8)*p(9)*p(19)+p(4)*p(17)*p(9)*p(11)*p(6)+p(4)*p(17)*p(9)*p(11)*p(19)+p(4)*p(16)*p(9)*p(5)*p(18)+p(4)*p(16)*p(9)*p(5)*p(6)+p(4)*p(16)*p(9)*p(5)*p(19)+p(4)*p(16)*p(9)*p(11)*p(18)+p(4)*p(16)*p(8)*p(9)*p(18)+p(4)*p(16)*p(8)*p(9)*p(19)+p(4)*p(16)*p(9)*p(11)*p(6)+p(4)*p(16)*p(9)*p(11)*p(19)+p(4)*p(17)*p(9)*p(5)*p(18)+p(4)*p(17)*p(9)*p(5)*p(6)+p(4)*p(17)*p(9)*p(5)*p(19)+p(4)*p(17)*p(9)*p(11)*p(18)+p(17)*p(8)*p(14)*p(23)*p(2)*p(22)*p(18)+p(4)*p(12)*p(25)*p(8)*p(3)*p(23)*p(18)+p(4)*p(12)*p(25)*p(9)*p(1)*p(22)*p(18)+p(4)*p(12)*p(25)*p(9)*p(1)*p(22)*p(6)+p(4)*p(12)*p(25)*p(9)*p(1)*p(22)*p(19)+p(14)*p(23)^2*p(12)*p(25)*p(8)*p(3)*p(18)+p(14)*p(23)*p(12)*p(25)*p(9)*p(5)*p(18)+p(14)*p(23)*p(12)*p(25)*p(9)*p(5)*p(6)+p(14)*p(23)*p(12)*p(25)*p(9)*p(5)*p(19)+p(14)*p(23)*p(12)*p(25)*p(9)*p(11)*p(18)+p(14)*p(23)*p(12)*p(25)*p(8)*p(9)*p(18)+p(14)*p(23)*p(12)*p(25)*p(8)*p(9)*p(19)+p(14)*p(23)*p(12)*p(25)*p(9)*p(11)*p(6)+p(14)*p(23)*p(12)*p(25)*p(9)*p(11)*p(19)+p(10)*p(25)*p(16)*p(8)*p(3)*p(23)*p(18)+p(10)*p(25)*p(16)*p(9)*p(1)*p(22)*p(18)+p(10)*p(25)*p(16)*p(9)*p(1)*p(22)*p(6)+p(10)*p(25)*p(16)*p(9)*p(1)*p(22)*p(19)+p(10)*p(25)*p(17)*p(8)*p(3)*p(23)*p(18)+p(10)*p(25)^2*p(12)*p(8)*p(3)*p(23)*p(18)+p(10)*p(25)^2*p(12)*p(9)*p(1)*p(22)*p(18)+p(10)*p(25)^2*p(12)*p(9)*p(1)*p(22)*p(6)+p(10)*p(25)^2*p(12)*p(9)*p(1)*p(22)*p(19)+p(4)*p(12)*p(25)*p(9)*p(11)*p(6)+p(4)*p(12)*p(25)*p(9)*p(11)*p(18)+p(4)*p(12)*p(25)*p(8)*p(9)*p(18)+p(4)*p(12)*p(25)*p(9)*p(5)*p(18)+p(4)*p(12)*p(25)*p(9)*p(5)*p(6)+p(4)*p(12)*p(25)*p(9)*p(5)*p(19)+p(14)*p(23)^2*p(17)*p(8)*p(3)*p(18)+p(14)*p(23)*p(17)*p(9)*p(5)*p(18)+p(14)*p(23)*p(17)*p(9)*p(5)*p(6)+p(14)*p(23)*p(17)*p(9)*p(5)*p(19)+p(14)*p(23)*p(17)*p(8)*p(9)*p(18)+p(4)*p(12)*p(25)*p(8)*p(9)*p(19)+p(4)*p(12)*p(25)*p(9)*p(11)*p(19)+p(4)*p(16)*p(8)*p(3)*p(23)*p(18)+p(4)*p(16)*p(9)*p(1)*p(22)*p(18)+p(4)*p(16)*p(9)*p(1)*p(22)*p(6)+p(4)*p(16)*p(9)*p(1)*p(22)*p(19)+p(4)*p(17)*p(8)*p(3)*p(23)*p(18)+...
           p(10)*p(25)*p(16)*p(9)*p(5)*p(18)+p(10)*p(25)*p(16)*p(9)*p(5)*p(6)+p(10)*p(25)*p(16)*p(9)*p(5)*p(19)+p(10)*p(25)*p(16)*p(9)*p(11)*p(18)+p(10)*p(25)*p(16)*p(8)*p(9)*p(18)+p(10)*p(25)*p(16)*p(8)*p(9)*p(19)+p(10)*p(25)*p(16)*p(9)*p(11)*p(6)+p(10)*p(25)*p(16)*p(9)*p(11)*p(19)+p(10)*p(25)*p(17)*p(9)*p(5)*p(18)+p(10)*p(25)*p(17)*p(9)*p(5)*p(6)+p(10)*p(25)*p(17)*p(9)*p(5)*p(19)+p(10)*p(25)*p(17)*p(9)*p(11)*p(18)+p(10)*p(25)*p(17)*p(8)*p(9)*p(18)+p(10)*p(25)*p(17)*p(8)*p(9)*p(19)+p(10)*p(25)*p(17)*p(9)*p(11)*p(6)+p(10)*p(25)*p(17)*p(9)*p(11)*p(19)+p(10)*p(25)^2*p(12)*p(9)*p(5)*p(18)+p(10)*p(25)^2*p(12)*p(9)*p(5)*p(6)+p(10)*p(25)^2*p(12)*p(9)*p(5)*p(19)+p(10)*p(25)^2*p(12)*p(9)*p(11)*p(18)+p(10)*p(25)^2*p(12)*p(8)*p(9)*p(18)+p(10)*p(25)^2*p(12)*p(8)*p(9)*p(19)+p(10)*p(25)^2*p(12)*p(9)*p(11)*p(6)+p(10)*p(25)^2*p(12)*p(9)*p(11)*p(19)+p(14)*p(23)*p(17)*p(9)*p(11)*p(18)+p(14)*p(23)*p(17)*p(8)*p(9)*p(19)+p(14)*p(23)*p(17)*p(9)*p(11)*p(6)+p(14)*p(23)*p(17)*p(9)*p(11)*p(19)+p(14)*p(23)*p(12)*p(25)*p(9)*p(1)*p(22)*p(18)+p(14)*p(23)*p(12)*p(25)*p(9)*p(1)*p(22)*p(6)+p(14)*p(23)*p(12)*p(25)*p(9)*p(1)*p(22)*p(19))/(p(17)*p(8)*p(14)*p(23)*p(2)*p(22)*p(7)+p(17)*p(8)*p(14)*p(23)*p(2)*p(22)*p(20)+p(14)*p(23)^2*p(12)*p(25)*p(8)*p(3)*p(7)+p(14)*p(23)^2*p(12)*p(25)*p(8)*p(3)*p(20)+p(10)*p(25)*p(16)*p(8)*p(3)*p(23)*p(7)+p(10)*p(25)*p(16)*p(8)*p(9)*p(15)*p(24)+p(10)*p(25)*p(17)*p(8)*p(9)*p(15)*p(24)+p(10)*p(25)*p(16)*p(8)*p(3)*p(23)*p(20)+p(10)*p(25)*p(16)*p(9)*p(5)*p(15)*p(24)+p(10)*p(25)*p(16)*p(9)*p(11)*p(15)*p(24)+p(10)*p(25)^2*p(12)*p(8)*p(9)*p(15)*p(24)+p(10)*p(25)*p(17)*p(8)*p(3)*p(23)*p(7)+p(10)*p(25)*p(17)*p(8)*p(3)*p(23)*p(20)+p(10)*p(25)*p(17)*p(9)*p(5)*p(15)*p(24)+p(10)*p(25)*p(17)*p(9)*p(11)*p(15)*p(24)+p(10)*p(25)^2*p(12)*p(8)*p(3)*p(23)*p(7)+p(10)*p(25)^2*p(12)*p(8)*p(3)*p(23)*p(20)+p(4)*p(12)*p(25)*p(8)*p(3)*p(23)*p(7)+p(4)*p(12)*p(25)*p(8)*p(3)*p(23)*p(20)+p(4)*p(12)*p(25)*p(9)*p(5)*p(15)*p(24)+p(4)*p(12)*p(25)*p(9)*p(11)*p(15)*p(24)+...
           p(10)*p(25)^2*p(12)*p(9)*p(5)*p(15)*p(24)+p(10)*p(25)^2*p(12)*p(9)*p(11)*p(15)*p(24)+p(14)*p(23)*p(17)*p(8)*p(9)*p(15)*p(24)+p(14)*p(23)^2*p(17)*p(8)*p(3)*p(15)*p(24)+p(14)*p(23)*p(17)*p(9)*p(5)*p(15)*p(24)+p(14)*p(23)*p(17)*p(9)*p(11)*p(15)*p(24)+p(4)*p(12)*p(25)*p(8)*p(9)*p(15)*p(24)+p(4)*p(16)*p(8)*p(3)*p(23)*p(15)*p(24)+p(4)*p(16)*p(9)*p(1)*p(22)*p(15)*p(24)+p(4)*p(17)*p(8)*p(3)*p(23)*p(15)*p(24)+p(14)*p(23)^2*p(17)*p(8)*p(3)*p(20)+p(4)*p(16)*p(8)*p(9)*p(15)*p(24)+p(4)*p(16)*p(8)*p(3)*p(23)*p(7)+p(4)*p(16)*p(8)*p(3)*p(23)*p(20)+p(4)*p(16)*p(9)*p(5)*p(15)*p(24)+p(4)*p(16)*p(9)*p(11)*p(15)*p(24)+p(4)*p(17)*p(8)*p(9)*p(15)*p(24)+p(4)*p(17)*p(8)*p(3)*p(23)*p(7)+p(4)*p(17)*p(8)*p(3)*p(23)*p(20)+p(4)*p(17)*p(9)*p(5)*p(15)*p(24)+p(4)*p(17)*p(9)*p(11)*p(15)*p(24)+p(14)*p(23)^2*p(17)*p(8)*p(3)*p(7)+p(17)*p(8)*p(14)*p(23)*p(2)*p(22)*p(15)*p(24)+p(14)*p(23)*p(12)*p(25)*p(8)*p(9)*p(15)*p(24)+p(14)*p(23)^2*p(12)*p(25)*p(8)*p(3)*p(15)*p(24)+p(14)*p(23)*p(12)*p(25)*p(9)*p(1)*p(22)*p(15)*p(24)+p(14)*p(23)*p(12)*p(25)*p(9)*p(5)*p(15)*p(24)+p(14)*p(23)*p(12)*p(25)*p(9)*p(11)*p(15)*p(24)+p(10)*p(25)*p(16)*p(8)*p(3)*p(23)*p(15)*p(24)+p(10)*p(25)*p(16)*p(9)*p(1)*p(22)*p(15)*p(24)+p(10)*p(25)^2*p(12)*p(8)*p(3)*p(23)*p(15)*p(24)+p(10)*p(25)*p(17)*p(8)*p(3)*p(23)*p(15)*p(24)+p(10)*p(25)^2*p(12)*p(9)*p(1)*p(22)*p(15)*p(24)+p(4)*p(12)*p(25)*p(9)*p(1)*p(22)*p(15)*p(24)+p(4)*p(12)*p(25)*p(8)*p(3)*p(23)*p(15)*p(24))*p(29);
  x0(5)  = (p(3)*p(14)*p(17)*p(19)*p(20)*p(23)^2+p(3)*p(14)*p(17)*p(18)*p(20)*p(23)^2+p(3)*p(4)*p(17)*p(19)*p(20)*p(23)+p(3)*p(4)*p(17)*p(18)*p(20)*p(23)+p(3)*p(4)*p(16)*p(19)*p(20)*p(23)+p(3)*p(4)*p(16)*p(18)*p(20)*p(23)+p(3)*p(4)*p(7)*p(17)*p(19)*p(23)+p(3)*p(4)*p(7)*p(16)*p(19)*p(23)+p(3)*p(7)*p(14)*p(17)*p(19)*p(23)^2+p(4)*p(6)*p(9)*p(15)*p(16)*p(24)+p(3)*p(7)*p(14)*p(17)*p(18)*p(23)^2+p(3)*p(6)*p(14)*p(17)*p(20)*p(23)^2+p(3)*p(6)*p(7)*p(14)*p(17)*p(23)^2+p(3)*p(4)*p(7)*p(17)*p(18)*p(23)+p(3)*p(4)*p(7)*p(16)*p(18)*p(23)+p(3)*p(4)*p(6)*p(17)*p(20)*p(23)+p(3)*p(4)*p(6)*p(16)*p(20)*p(23)+p(3)*p(4)*p(6)*p(7)*p(17)*p(23)+p(3)*p(4)*p(6)*p(7)*p(16)*p(23)+p(4)*p(6)*p(9)*p(15)*p(17)*p(24)+p(3)*p(14)*p(15)*p(17)*p(19)*p(23)^2*p(24)+p(3)*p(12)*p(14)*p(19)*p(20)*p(23)^2*p(25)+p(3)*p(12)*p(14)*p(18)*p(20)*p(23)^2*p(25)+p(3)*p(10)*p(16)*p(19)*p(20)*p(23)*p(25)+p(3)*p(10)*p(16)*p(18)*p(20)*p(23)*p(25)+p(3)*p(10)*p(17)*p(19)*p(20)*p(23)*p(25)+p(3)*p(10)*p(17)*p(18)*p(20)*p(23)*p(25)+p(3)*p(4)*p(15)*p(17)*p(19)*p(23)*p(24)+p(3)*p(4)*p(15)*p(16)*p(19)*p(23)*p(24)+p(3)*p(4)*p(12)*p(19)*p(20)*p(23)*p(25)+p(3)*p(4)*p(12)*p(18)*p(20)*p(23)*p(25)+p(3)*p(10)*p(12)*p(19)*p(20)*p(23)*p(25)^2+p(3)*p(10)*p(12)*p(18)*p(20)*p(23)*p(25)^2+p(3)*p(7)*p(12)*p(14)*p(19)*p(23)^2*p(25)+p(3)*p(7)*p(10)*p(17)*p(19)*p(23)*p(25)+p(3)*p(7)*p(10)*p(16)*p(19)*p(23)*p(25)+p(3)*p(7)*p(10)*p(12)*p(19)*p(23)*p(25)^2+p(3)*p(4)*p(7)*p(12)*p(19)*p(23)*p(25)+p(2)*p(14)*p(17)*p(19)*p(20)*p(22)*p(23)+p(2)*p(14)*p(17)*p(18)*p(20)*p(22)*p(23)+p(2)*p(7)*p(14)*p(17)*p(19)*p(22)*p(23)+p(4)*p(6)*p(9)*p(12)*p(15)*p(24)*p(25)+p(3)*p(6)*p(10)*p(16)*p(20)*p(23)*p(25)+p(3)*p(6)*p(10)*p(12)*p(20)*p(23)*p(25)^2+p(3)*p(6)*p(7)*p(12)*p(14)*p(23)^2*p(25)+p(3)*p(6)*p(7)*p(10)*p(17)*p(23)*p(25)+p(3)*p(7)*p(12)*p(14)*p(18)*p(23)^2*p(25)+p(3)*p(7)*p(10)*p(17)*p(18)*p(23)*p(25)+p(3)*p(7)*p(10)*p(16)*p(18)*p(23)*p(25)+p(3)*p(7)*p(10)*p(12)*p(18)*p(23)*p(25)^2+p(3)*p(6)*p(14)*p(15)*p(17)*p(23)^2*p(24)+...
           p(3)*p(6)*p(12)*p(14)*p(20)*p(23)^2*p(25)+p(3)*p(6)*p(10)*p(17)*p(20)*p(23)*p(25)+p(3)*p(4)*p(6)*p(15)*p(16)*p(23)*p(24)+p(3)*p(4)*p(6)*p(12)*p(20)*p(23)*p(25)+p(3)*p(4)*p(6)*p(7)*p(12)*p(23)*p(25)+p(3)*p(6)*p(7)*p(10)*p(16)*p(23)*p(25)+p(3)*p(6)*p(7)*p(10)*p(12)*p(23)*p(25)^2+p(3)*p(4)*p(7)*p(12)*p(18)*p(23)*p(25)+p(3)*p(4)*p(6)*p(15)*p(17)*p(23)*p(24)+p(2)*p(6)*p(14)*p(17)*p(20)*p(22)*p(23)+p(2)*p(6)*p(7)*p(14)*p(17)*p(22)*p(23)+p(6)*p(9)*p(14)*p(15)*p(17)*p(23)*p(24)+p(6)*p(9)*p(10)*p(15)*p(17)*p(24)*p(25)+p(6)*p(9)*p(10)*p(15)*p(16)*p(24)*p(25)+p(6)*p(9)*p(10)*p(12)*p(15)*p(24)*p(25)^2+p(2)*p(7)*p(14)*p(17)*p(18)*p(22)*p(23)+p(3)*p(10)*p(15)*p(17)*p(19)*p(23)*p(24)*p(25)+p(3)*p(12)*p(14)*p(15)*p(19)*p(23)^2*p(24)*p(25)+p(3)*p(4)*p(12)*p(15)*p(19)*p(23)*p(24)*p(25)+p(3)*p(10)*p(15)*p(16)*p(19)*p(23)*p(24)*p(25)+p(3)*p(10)*p(12)*p(15)*p(19)*p(23)*p(24)*p(25)^2+p(2)*p(14)*p(15)*p(17)*p(19)*p(22)*p(23)*p(24)+p(3)*p(6)*p(10)*p(15)*p(17)*p(23)*p(24)*p(25)+p(3)*p(6)*p(10)*p(15)*p(16)*p(23)*p(24)*p(25)+p(3)*p(6)*p(10)*p(12)*p(15)*p(23)*p(24)*p(25)^2+p(3)*p(6)*p(12)*p(14)*p(15)*p(23)^2*p(24)*p(25)+p(3)*p(4)*p(6)*p(12)*p(15)*p(23)*p(24)*p(25)+p(2)*p(6)*p(14)*p(15)*p(17)*p(22)*p(23)*p(24)+p(6)*p(9)*p(12)*p(14)*p(15)*p(23)*p(24)*p(25))/(p(17)*p(8)*p(14)*p(23)*p(2)*p(22)*p(7)+p(17)*p(8)*p(14)*p(23)*p(2)*p(22)*p(20)+p(14)*p(23)^2*p(12)*p(25)*p(8)*p(3)*p(7)+p(14)*p(23)^2*p(12)*p(25)*p(8)*p(3)*p(20)+p(10)*p(25)*p(16)*p(8)*p(3)*p(23)*p(7)+p(10)*p(25)*p(16)*p(8)*p(9)*p(15)*p(24)+p(10)*p(25)*p(17)*p(8)*p(9)*p(15)*p(24)+p(10)*p(25)*p(16)*p(8)*p(3)*p(23)*p(20)+p(10)*p(25)*p(16)*p(9)*p(5)*p(15)*p(24)+p(10)*p(25)*p(16)*p(9)*p(11)*p(15)*p(24)+p(10)*p(25)^2*p(12)*p(8)*p(9)*p(15)*p(24)+p(10)*p(25)*p(17)*p(8)*p(3)*p(23)*p(7)+p(10)*p(25)*p(17)*p(8)*p(3)*p(23)*p(20)+p(10)*p(25)*p(17)*p(9)*p(5)*p(15)*p(24)+p(10)*p(25)*p(17)*p(9)*p(11)*p(15)*p(24)+p(10)*p(25)^2*p(12)*p(8)*p(3)*p(23)*p(7)+p(10)*p(25)^2*p(12)*p(8)*p(3)*p(23)*p(20)+p(4)*p(12)*p(25)*p(8)*p(3)*p(23)*p(7)+...
           p(4)*p(12)*p(25)*p(8)*p(3)*p(23)*p(20)+p(4)*p(12)*p(25)*p(9)*p(5)*p(15)*p(24)+p(4)*p(12)*p(25)*p(9)*p(11)*p(15)*p(24)+p(10)*p(25)^2*p(12)*p(9)*p(5)*p(15)*p(24)+p(10)*p(25)^2*p(12)*p(9)*p(11)*p(15)*p(24)+p(14)*p(23)*p(17)*p(8)*p(9)*p(15)*p(24)+p(14)*p(23)^2*p(17)*p(8)*p(3)*p(15)*p(24)+p(14)*p(23)*p(17)*p(9)*p(5)*p(15)*p(24)+p(14)*p(23)*p(17)*p(9)*p(11)*p(15)*p(24)+p(4)*p(12)*p(25)*p(8)*p(9)*p(15)*p(24)+p(4)*p(16)*p(8)*p(3)*p(23)*p(15)*p(24)+p(4)*p(16)*p(9)*p(1)*p(22)*p(15)*p(24)+p(4)*p(17)*p(8)*p(3)*p(23)*p(15)*p(24)+p(14)*p(23)^2*p(17)*p(8)*p(3)*p(20)+p(4)*p(16)*p(8)*p(9)*p(15)*p(24)+p(4)*p(16)*p(8)*p(3)*p(23)*p(7)+p(4)*p(16)*p(8)*p(3)*p(23)*p(20)+p(4)*p(16)*p(9)*p(5)*p(15)*p(24)+p(4)*p(16)*p(9)*p(11)*p(15)*p(24)+p(4)*p(17)*p(8)*p(9)*p(15)*p(24)+p(4)*p(17)*p(8)*p(3)*p(23)*p(7)+p(4)*p(17)*p(8)*p(3)*p(23)*p(20)+p(4)*p(17)*p(9)*p(5)*p(15)*p(24)+p(4)*p(17)*p(9)*p(11)*p(15)*p(24)+p(14)*p(23)^2*p(17)*p(8)*p(3)*p(7)+p(17)*p(8)*p(14)*p(23)*p(2)*p(22)*p(15)*p(24)+p(14)*p(23)*p(12)*p(25)*p(8)*p(9)*p(15)*p(24)+p(14)*p(23)^2*p(12)*p(25)*p(8)*p(3)*p(15)*p(24)+p(14)*p(23)*p(12)*p(25)*p(9)*p(1)*p(22)*p(15)*p(24)+p(14)*p(23)*p(12)*p(25)*p(9)*p(5)*p(15)*p(24)+p(14)*p(23)*p(12)*p(25)*p(9)*p(11)*p(15)*p(24)+p(10)*p(25)*p(16)*p(8)*p(3)*p(23)*p(15)*p(24)+p(10)*p(25)*p(16)*p(9)*p(1)*p(22)*p(15)*p(24)+p(10)*p(25)^2*p(12)*p(8)*p(3)*p(23)*p(15)*p(24)+p(10)*p(25)*p(17)*p(8)*p(3)*p(23)*p(15)*p(24)+p(10)*p(25)^2*p(12)*p(9)*p(1)*p(22)*p(15)*p(24)+p(4)*p(12)*p(25)*p(9)*p(1)*p(22)*p(15)*p(24)+p(4)*p(12)*p(25)*p(8)*p(3)*p(23)*p(15)*p(24))*p(29);
  x0(6)  = p(29);
  x0(7)  = p(21);
  x0(8)  = p(22);
  x0(9)  = p(23);
  x0(10) = p(24);
  x0(11) = p(25);
  x0(12) = p(30);  // Used to scale TNF dose in update_x()


  // Additional constants
  c = [];

endfunction


//
// Returns the parameterization vector p.
//

function p = getP()
  
  p = zeros(30,1);

  p(1)  = 11.1;
  p(2)  = 1.35;
  p(3)  = 30.0;
  p(4)  = 0.075;
  p(5)  = 0.00006;
  p(6)  = 0.828;
  p(7)  = 0.012;

  p(8)  = 0.276;
  p(9)  = 0.09;

  p(10) = 0.072;
  p(11) = 0.00006;
  p(12) = 0.36;
  p(13) = 0.12;
  p(14) = 30;
  p(15) = 30;
  p(16) = 6e-05;
  p(17) = 0.075;
  p(18) = 6e-05;
  p(19) = 6e-05;
  p(20) = 0.12;

  p(21) = 1.100023167769191e-02;
  p(22) = 2.748113113150378e-02;
  p(23) = 3.631128704487556e-05;
  p(24) = 7.891437222685566e-04;
  p(25) = 0.01;
  p(26) = 0.0048;
  p(27) = 0.0168;
  p(28) = 7.92;
  p(29) = 4.885319663881337e-03;
  
  p(30) = 0.99;  // Used to scale TNF dose in update_x()
  
  return( p );

endfunction


//
// Calculates the TNF stimulus at time t.
//
// Arguments:
// t    - the current time value
// str  - the strength of the TNF stimulus
//
// Returns:
// The activity of IKK at time t.

function ikk = calcIKK( t, str )
  
  tnf = str*[ 0.01, 0.5938, 1, 0.6457, 0.5015, 0.3573, 0.213, 0.1966, 0.1803, 0.1639, 0.1416, 0.1193, 0.097, 0.0825, 0.068, 0.0535, 0.039, 0.0245, 0.01, 0.0114, 0.0128, 0.0141, 0.0155, 0.0169, 0.0183, 0.0169, 0.0155, 0.0141, 0.0128, 0.0114, 0.01, 0.01, 0.01, 0.01, 0.01, 0.01, 0.01, 0.01, 0.01, 0.01, 0.01, 0.01, 0.01, 0.01, 0.01, 0.01, 0.01, 0.01, 0.01 ];
  
  // Convert t to index i
  i_lo = floor((t)/5)+1
  i_hi = ceil((t)/5)+1

  if i_lo < 1
    ikk = tnf(1);
  elseif i_hi > length(tnf)
    ikk = tnf($);
  else
    ikk = tnf(i_lo)+...
      (tnf(i_hi)-tnf(i_lo))*((t-60)/5-floor((t-60)/5));
  end
  
endfunction


//
// Returns a modified vector of rate constants k_prime
// after imposing the isostatic perturbations theta_f
// and theta_p on the futile and productive IkB fluxes,
// respectively.
//
function k_prime = calcIPVs( k, theta_f, theta_p )
  
  k_prime = k;
  
  // k1
  k_prime(1) = k(1) + 10.369305255*(theta_p-1);
  
  // k6
  k_prime(6) = k(6) + 0.828*(theta_p-1);
  
  // k7
  k_prime(7) = k(7) + 0.0019714231675*(theta_p-1);
  
  // k8
  k_prime(8) = k(8) + 0.0048*(theta_p-1);
  
  // k9
  k_prime(9) = k(9) + 0.276*(theta_p-1);
  
  // k10
  k_prime(10) = k(10) + 0.0693927850*(theta_f-1)+...
    0.01478567404*(theta_p-1);
  
  // k11
  k_prime(11) = k(11) + 5.04754139*(theta_p-1);
  
  // k14
  k_prime(14) = k(14) + 0.3299426329*(theta_p-1);
  
  // k15
  k_prime(15) = k(15) + 0.12*(theta_f-1);
  
  // k16
  k_prime(16) = k(16) + 0.1434950940*(theta_f-1)+...
    0.08297936825*(theta_f-1)+...
    0.01631736834*(theta_p-1);
      
  // k21
  k_prime(21) = k(21) + 29.90233761*(theta_p-1);
  
  // k23
  k_prime(23) = k(23) + 0.07006287303*(theta_p-1);
  
  // k26
  k_prime(26) = k(26) + 0.12*(theta_f-1)

endfunction


//
// Simulates the NFkB model.
//
// Arguments:
//
// theta_f - the futile flux multiplier. Default is 1.
// theta_p - the productive flux multiplier. Default is 1.
// stim - if 0, TNF is used (default). Else if 1, UV is used.
//        Values other than 0 or 1 result in an error.
// stimstr - stimulus strength. Must be on [0,1]. Default is
//           1 for TNF and 0.5 for UV.
// tstep - time step. Default is 0.1.
// tstim - the time at which to apply the stimulus. Default is 240m. 
// tmax - time to which simulation is run. Default is 132.
// plotflag - if 0, no plot is generated. Default is 1.

function [t,x] = simulate( theta_f, theta_p, stim, stimstr, ...
  tstim, tmax, plotflag )
  
  if ~exists( 'theta_f', 'l' )
    theta_f = 1;
  end
  if ~exists( 'theta_p', 'l' )
    theta_p = 1;
  end
  if ~exists( 'stim', 'l' )
    stim = 0;
  end
  if ~exists( 'stimstr', 'l' )
    if ~stim
      stimstr = 1.0;
    else
      stimstr = 0.5;
    end
  end
  if ~exists( 'tstep', 'l' )
    tstep = 0.1;
  end
  if ~exists( 'tstim', 'l' )
    tstim = 60;
  end
  if ~exists( 'tmax', 'l' )
    tmax = 720+tstim;
  end
  if ~exists( 'plotflag', 'l' )
    plotflag = 1;
  end
  
  // Make sure the time arguments are consistent
  if tmax < tstim
    error( "Argument tstim must be less than tmax." );
  end
  if (stim~=0) & (stim~=1)
    error( "Argument stim must have a value of 0 or 1." );
  end
  if (stimstr<0) | (stimstr>1)
    error( "Argument stimstr must have a value on [0,1]." );
  end

  // Initialize  
  [x0,k,c] = mod_init();
  
  // Impose isostatic perturbations on k
  k = calcIPVs( k, theta_f, theta_p );

  // Prestimulate
  stimbuffer = stim;
  stim = -1;
  t = 0:tstep:tstim;
  x1 = ode( 'stiff', x0, 0, t, mod_ode );
  x0 = x1(:,$);
  
  // Stimulate
  stim = stimbuffer;
  if stim == 1
    k(16) = (1-stimstr)*k(16);
  end
  t = 0:tstep:tmax-tstim;
  x2 = ode( 'stiff', x0, 0, t, mod_ode );

  // Combine and convert to nM
  t = [ 0:tstep:tstim tstim:tstep:tmax ]-tstim;
  x = 1e3*[ x1 x2 ];
  
  if plotflag
    plot2d( t/60, x(10,:) );
    xtitle( 'nfkb.sci', 'Time (h)', 'nuc NFkB (nM)' );
  end

endfunction
