# Supplementary material for: A Protein Turnover Signaling Motif Controls the Stimulus-Sensitivity of Stress Response Pathways
Source: PLoS Comput Biol. 2013 Feb 28;9(2):e1002932. doi: 10.1371/journal.pcbi.1002932 (PMC3585401; doi:10.1371/journal.pcbi.1002932)
Supplement: Protocol S1 — Executable source code. This zip file contains executable code for all three models discussed in the manuscript. All code can be executed using the freely available Scilab numerical computing environment, http://www.scilab.org/. See the included README file for detailed instructions. (ZIP) [file pcbi.1002932.s003.zip › src/p53b.sci]

// *
// * MODEL: p53 (from Batchelor et al, 2008)
// * DIM: 5 x 14
// *
//
//  Index     Symbol 
// =======   ========
//  x( 1)    p53
//  x( 2)    p53P
//  x( 3)    Mdm2
//  x( 4)    Inhib
//  x( 5)    Signal
//
//  x( 6)    Delayed p53P (on Mdm2)
//  x( 7)    Delayed p53P (on Inhib)
//
//
// Alpha (Degradation) Fluxes
//
//  Index    Reaction
// =======   =====================================
//  v( 1)    p53     --(v1)->  null
//  v( 2)    Mdm2    --(v2)->  null *
//  v( 3)    Inhib   --(v3)->  null
//  v( 4)    Signal  --(v4)->  null
//
//  v( 5)    Mdm2 + p53      --(v5)->  Mdm2
//  v( 6)    Mmd2 + p53P     --(v6)->  Mdm2
//  v( 7)    Signal + Mdm2   --(v7)->  Signal *
//  v( 8)    Inhib + Signal  --(v8)->  Inhib
//
//
// Beta (Production) Fluxes
//
//  Index    Reaction
// =======   =====================================
//  v( 9)    null  --(v9)->  p53
//  v(10)    null  --(v10)->  Mdm2 *
//  v(11)    null  --(v11)->  Signal
//
//  v(12)    dp53Pm  --(v12)->  dp53Pm + Mdm2
//  v(13)    dp53Pi  --(v13)->  dp53Pi + Inhib
//
//  v(14)    Signal + p53  --(v14)->  Signal + p53P


function [x_dot,v] = mod_ode(t,x)

  global X_HISTORY;

  x_dot = zeros( length(x) ,1 );


  // Record species into the history vector
  ti = size(X_HISTORY,1);
  while( X_HISTORY(ti,1) >= t & X_HISTORY(ti,1) > 0 )
    ti = ti - 1;
  end

  ti = ti+1;
  X_HISTORY(ti,1) = t;
  for i = 1:length(x) X_HISTORY(ti,i+1) = x(i); end
  X_HISTORY = X_HISTORY(1:ti,:);


  // Calculated delayed variables
  xdelayed = xhistory( t );
  x(6) = xdelayed(1);
  x(7) = xdelayed(2);


  // *
  // * Define the Reaction Fluxes
  // *

  // p53 --(v1)-> null
  v(1) = k(1) * x(1);

  // Mdm2 --(v2)-> null
  v(2) = k(2) * x(3);

  // Inhib --(v3)-> null
  v(3) = k(3) * x(4);

  // Signal --(v4)-> null
  v(4) = k(4) * x(5);

  // Mdm2 + p53 --(v5)-> Mdm2
  v(5) = k(5) * x(1) * x(3);

  // Mmd2 + p53P --(v6)-> Mdm2
  v(6) = k(6) * x(2) * x(3);

  // Signal + Mdm2 --(v7)-> Signal
  v(7) = k(7) * x(3) * x(5);

  // Inhib + Signal --(v8)-> Inhib
  v(8) = k(8) * x(5) * (x(4)^c(1))/(x(4)^c(1) + c(3)^c(1));
 
  // null --(v9)-> p53
  v(9) = k(9);

  // null --(v10)-> Mdm2
  v(10) = k(10);

  // null --(v11)-> Signal
  v(11) = k(11);

  // p53P --(v12)-> dp53Pm + Mdm2
  v(12) = k(12) * x(6);

  // p53P --(v13)-> dp53Pi + Inhib
  v(13) = k(13) * x(7);

  // Signal + p53 --(v14)-> Signal + p53P
  v(14) = k(14) * x(1) * (x(5)^c(2))/(x(5)^c(2) + c(4)^c(2));


  // * 
  // * Define the derivatives
  // *

  // p53
  x_dot(1) = v(9) - v(5) - v(14) - v(1);

  // p53P
  x_dot(2) = v(14) - v(6);

  // Mdm2
  x_dot(3) = v(12) + v(10) - v(7) - v(2);

  // Inhib
  x_dot(4) = v(13) - v(3);

  // Signal
  x_dot(5) = v(11) - v(8) - v(4);

endfunction


// *
// * Initialization
// *

function [x0,k,c] = mod_init( p )
  
  if ~exists('p','l')
    p = getP()
  end

  // Steady state concentrations
  x0 = zeros(7,1);

  x0(1)  = p(1);        // p53
  x0(2)  = 0;           // p53P
  x0(3)  = p(5)/p(2);   // Mdm2
  x0(4)  = 0;           // Inhib
  x0(5)  = 0;           // Signal
  
  x0(6)  = 0;           // Delayed p53P on Mdm2
  x0(7)  = 0;           // Delayed p53P on Inhib


  // Rate constants
  k = zeros(14,1);

  k(1)  = p(4)/p(1) - (p(3)*p(5))/p(2);  // a_pi
  k(2)  = p(2);     // a_m
  k(3)  = p(6);     // a_i
  k(4)  = p(7);     // a_s
  k(5)  = p(3);     // a_mpi
  k(6)  = p(8);     // a_mpa
  k(7)  = p(9);     // a_sm
  k(8)  = p(10);    // a_is
  k(9)  = p(4);     // b_p
  k(10) = p(5);     // b_mi
  k(11) = 0;        // b_s
  k(12) = p(11);    // b_m
  k(13) = p(12);    // b_i
  k(14) = p(13);    // b_sp

  // Additional constants
  c = zeros(6,1);

  c(1) = p(14);  // ni
  c(2) = p(15);  // ns
  c(3) = p(16);  // Ti
  c(4) = p(17);  // Ts
  c(5) = p(18);  // tau_m
  c(6) = p(19);  // tau_i

endfunction


//
// Returns the scaled parameterization vector p, where
// we have let
//
//   1 Cs (Batchelor et al.) --> 5e4 molecules
//
//   1 hour (Batchelor et al.) --> 1.33 hours
//

function p = getP()
  
  p = zeros(19,1);

  p(1)  =  1.5e4;    // p53      Molecules
  p(2)  =  0.75;     // a_m      h^-1
  p(3)  =  7.5e-5;   // a_mpi    Cs^-1 h^-1
  p(4)  =  3.38e4;   // b_p      Cs h^-1
  p(5)  =  7.5e3;    // b_mi     Cs h^-1
  p(6)  =  0.525;    // a_i      h^-1
  p(7)  =  5.63;     // a_s      h^-1
  p(8)  =  2.1e-5;   // a_mpa    Cs^-1 h^-1
  p(9)  =  7.5e-6;   // a_sm     Cs^-1 h^-1
  p(10) = 37.5;      // a_is     h^-1
  p(11) =  0.675;    // b_m      h^-1
  p(12) =  0.15;     // b_i      h^-1
  p(13) =  7.5;      // b_sp     h^-1
  p(14) =  4.0;      // ni       unitless
  p(15) =  4.0;      // ns       unitless
  p(16) =  1.0e4;    // Ti       Cs
  p(17) =  5.0e4;    // Ts       Cs
  p(18) =  0.933;    // tau_m    h
  p(19) =  1.6;      // tau_i    h

  return( p );

endfunction


//
// Simulates the p53 model.
//
// Arguments:
//
// theta_p - the p53 flux multiplier. Default is 1.
// theta_m - the Mdm2 flux multiplier. Default is 1.
// stim - if 0, a step in k11 is used (default). Else the 2x pulse.
// tstep - time step. Default is 0.1.
// tstim - the time at which to apply the stimulus. Default is 4. 
// tmax - time to which simulation is run. Default is 132.
// plotflag - if 0, no plot is generated. Default is 1.

function [t,x] = simulate( theta_p, theta_m, stim, ...
  tstim, tmax, plotflag )
  
  if ~exists( 'theta_p', 'l' )
    theta_p = 1;
  end
  if ~exists( 'theta_m', 'l' )
    theta_m = 1;
  end
  if ~exists( 'stim', 'l' )
    stim = 0;
  end
  if ~exists( 'tstep', 'l' )
    tstep = 0.1;
  end
  if ~exists( 'tstim', 'l' )
    tstim = 4;
  end
  if ~exists( 'tmax', 'l' )
    tmax = 68;
  end
  if ~exists( 'plotflag', 'l' )
    plotflag = 1;
  end
  
  // Make sure the time arguments are consistent
  if tmax < tstim
    error( "Argument tstim must be less than tmax." );
  end
  if (~stim) & (tmax<(tstim+26))
    error( "For pulse stimulus, argument tmax must be >= tstim+26." );
  end

  // Get parameters
  p = getP();

  // Vary the p53 flux
  p(4) = p(4) + (p(4) - p(1)*p(3)*p(5)/p(2))*(theta_p-1);

  // Vary the Mdm2 flux
  p(2) = p(2) + p(2)*(theta_m - 1);
  p(5) = p(5) + p(5)*(theta_m - 1);

  // Initialize  
  [x0,k,c] = mod_init( p );

  // Delay matrix. Each row [ i, t, j ] defines
  // a delay of time t for species i, the last
  // index of which was j in X_HISTORY
  global DELAY;
  DELAY = [ 2, c(5), 1; 2, c(6), 1 ];
  
  // The time-evolved history of species abundances
  global X_HISTORY;
  X_HISTORY = [ -1 x0' ];
  
  // Prestimulate
  t = 0:tstep:tstim;
  x1 = ode( 'stiff', x0, 0, t, rtol=1e-3, atol=1e-4, mod_ode );
  x0 = x1(:,$);
  
  // Stimulate
  if ~stim
    t = 0:tstep:tmax-tstim;
    k(11) = 5e5;
    x2 = ode( 'stiff', x0, 0, t, rtol=1e-3, atol=1e-4, mod_ode );

    // Combine
    t = [ 0:tstep:tstim tstim:tstep:tmax ]-tstim;
    x = [ x1 x2 ];
  
  else
    t2 = 0:tstep:2;
    t3 = 0:tstep:22;
    t4 = 0:tstep:2;
    t5 = 0:tstep:(tmax-tstim-26);
    
    k(11) = 5e5;
    x2 = ode( 'stiff', x0, 0, t2, rtol=1e-3, atol=1e-4, mod_ode );
    x0 = x2(:,$);

    k(11) = 0;
    x3 = ode( 'stiff', x0, 0, t3, rtol=1e-3, atol=1e-4, mod_ode );
    x0 = x3(:,$);

    k(11) = 5e5;
    x4 = ode( 'stiff', x0, 0, t4, rtol=1e-3, atol=1e-4, mod_ode );
    x0 = x4(:,$);

    k(11) = 0;
    x5 = ode( 'stiff', x0, 0, t5, rtol=1e-3, atol=1e-4, mod_ode );
    
    // Combine
    t = [  t-tstim t2 t3+2 t4+24 t5+26 ];
    x = [ x1 x2 x3 x4 x5 ];
  end
  
  if plotflag
    plot2d( t, x(2,:) );
    xtitle( 'p53b.sci', 'Time (h)', 'p53-P (molecules)' );
  end

endfunction


//
// A utility function to calculate values of species at
// specified time delays.
//
function xdelayed = xhistory( t )

  global DELAY;
  global X_HISTORY;

  xdelayed = [];

  for( i = 1:2 )

    xi = DELAY(i,1)+1; // the index of p53P in X_HISTORY
    ti = t - DELAY(i,2);
    xdelayed(i) = X_HISTORY(1,xi);

    // search index and min index
    jmax = size(X_HISTORY,1) + 1;
    j = DELAY( i, 3 );

    // Prevent aberrant usage. Return current xval if delay=0.
    if( ti == t )
      xdelayed(i) = X_HISTORY(j,xi);
      
    // Otherwise find the history entries flanking the delay
    else
      while( j < jmax )

        // Found an upper bound
        if( X_HISTORY(j,1) > ti )

          // Some time steps are backward. Search backwards
          // as well to verify the upper bound.
          while j > 1  &  X_HISTORY(j,1) > ti
            j = j - 1;
          end

          // Found the appropriate indices. Interpolate.
          x1 = X_HISTORY(j  ,xi); t1 = X_HISTORY(j  ,1);
          x2 = X_HISTORY(j+1,xi); t2 = X_HISTORY(j+1,1);
          xdelayed(i) = (x2-x1)*(ti-t1)/(t2-t1) + x1;
          DELAY( i, 3 ) = j;
          break

        else
          j = j + 1;
        end
      end

    end  // end else ti < t
  end    // end for i in xnum

endfunction
