# Supplementary material for: A Protein Turnover Signaling Motif Controls the Stimulus-Sensitivity of Stress Response Pathways
Source: PLoS Comput Biol. 2013 Feb 28;9(2):e1002932. doi: 10.1371/journal.pcbi.1002932 (PMC3585401; doi:10.1371/journal.pcbi.1002932)
Supplement: Protocol S1 — Executable source code. This zip file contains executable code for all three models discussed in the manuscript. All code can be executed using the freely available Scilab numerical computing environment, http://www.scilab.org/. See the included README file for detailed instructions. (ZIP) [file pcbi.1002932.s003.zip › src/pnfm.sci]

// *
// * MODULE: ACIN
// * VERSION: 1.0
// * DIM:  2 x 4
// *
//
//  Index     Symbol     Meaning 
// =======   ========   =========
//  x( 1)     A         Activator
//  x( 2)     I         Inhibitor
//
//
// Synthesis Fluxes
//
//  Index    Reaction
// =======   =====================================
//  v( 1)    null  --(v1)->  A
//  v( 2)    A     --(v2)->  A + I
//
//
// Degradation Fluxes
//
//  Index    Reaction
// =======   =====================================
//  v( 3)    A + I  --(v3)-> I
//  v( 4)    I      --(v4)-> null


function [x_dot,v] = mod_ode(t,x,k,c)

  x_dot = zeros( length(x) ,1 );


  // *
  // * Define the Reaction Fluxes
  // *

  // null --(v1)-> A
  v(1) = k(1);
  
  // A --(v2)-> A + I
  v(2) = k(2) * x(1);
  
  // A + I --(v3)-> I
  v(3) = k(3) * x(1) * x(2);
  
  // I --(v4)-> null
  v(4) = k(4) * x(2);


  // * 
  // * Define the derivatives
  // *

  // A
  x_dot(1) = v(1) - v(3);

  // I
  x_dot(2) = v(2) - v(4);


endfunction


// *
// * Initialization
// *

function [x0,k,c,xa,ka,xd] = mod_init( dummy, p )
  
  // Required for dynamic compiling of modules. Get self.
  exec( "F:/work/research/active/flx/res/acin/acin_v1.0.sci" );

  if ~exists('p','l')
    p = getP()
  end

  // Steady state concentrations
  x0 = zeros(2,1);

  x0(1)  = p(1);    // A
  x0(2)  = p(2);    // I


  // Rate constants
  k = zeros(4,1);

  k(1)  = p(1)*p(2)*p(3);
  k(2)  = p(2)*p(4)/p(1);
  k(3)  = p(3);
  k(4)  = p(4);


  // Additional constants
  c = zeros(1,1);

  // Specie names
  xa = [
    'A';    // x1
    'I';    // x2
  ];


  // Reactions
  ka = [
    'null --(v1)-> A'
    'A --(v2)-> A + I'
    'A + I --(v3)-> I'
    'I --(v4)-> null'
  ];

  // Specie delays
  xd = [];

//[xdot,v] = mod_ode(0,x0,k,c);
//printlist(v,ka);

endfunction


//
// Returns the parameterization vector p.
//

function p = getP()
  
  p = zeros(4,1);

  p(1)  =  1.0;   // A
  p(2)  =  1.0;   // I
  p(3)  =  1.0;   // k3
  p(4)  =  1.0;   // k4
  
  p(4)  =  0.1;   // 20101018.3
  
  p(3)  =  p(3)*10^0.979333;    // 20101018.6
  p(4)  =  p(4)*10^-0.979333;   // 20101018.6
  
  p(3)  =  0.5672368;  // 20101230
  p(4)  =  0.0006307;  // 20101230

  return( p );

endfunction


//
// Calculates algebraic variables. The ACIN module has no
// algebraic variables.
//
// Arguments:
// t    - the current time value
// xmod - vector of species values
// xhismod - matrix of species values from previous time values
// ob   - observable parameters vector
//
// Returns:
// An updated vector xmod wherein algebraic species have been
// calculated in a module specific fashion.

function xmod = update_x( t, xmod, xmodhis, ob )
  
  return xmod;
  
endfunction


//
// Calculates time-varying rate constants. No such rate-constants
// are included in the ACIN module.
//
// Arguments:
// t    - the current time value
// xmod - vector of species values
// kmod - vector of reaction rate constants
// ob   - observable parameters vector
//
// Returns:
// An updated vector kmod wherein time-varying rate constants have
// been calculated in a module specific fashion.

function kmod = update_k( t, xmod, kmod, cmod, ob )

  return kmod;

endfunction


//
// Calculates time-varying non-rate constants. No  constants
// are included in the ACIN module.
//
// Arguments:
// t    - the current time value
// xmod - vector of species values
// kmod - vector of reaction rate constants
// ob   - observable parameters vector
//
// Returns:
// An updated vector kmod wherein time-varying rate constants have
// been calculated in a module specific fashion.

function cmod = update_c( t, xmod, kmod, cmod, ob )

  return cmod;

endfunction


//
// get( v, i, p )
//
// Returns the value of the specified vector at the given index.
// If no index is given, the entire vector is returned.
//
// Arguments:
// v - the desired vector. Must be 'x', 'k', 'c', 'xa', 'ka', or 'p'.
// i - the desired index or indices
// p - optional parameter vector. Required for getY().

function y = mod_get( v, i, p )
  
  // Required for dynamic compiling of modules. Get self.
  exec( "F:/work/research/active/flx/res/acin/acin_v1.0.sci" );

  [x0,k,c,xa,ka,xd] = mod_init()
  
  if v == 'x'
    y = x0;
  elseif v == 'k'
    y = k;
  elseif v == 'c'
    y = c;
  elseif v == 'xa'
    y = xa;
  elseif v == 'ka'
    y = ka;
  elseif v == 'p'
    y = getP();
  elseif v == 'y'
    y = getY(p);
  else
    disp( "Error. Argument ''v'' in function tnfr_get() must " + ...
      "be ''x'', ''k'', ''c'', ''xa'', ''ka'', " + ...
      "''p'', or ''y''." );
    y = [ 0 ];
  end
  
  if ~exists('i','l')
    i = 1:length(y);
  end

  y = y(i);
  return(y);

endfunction


//
// mod_name()
//
// Returns a string identifier for this module.

function name = mod_name( dummy )

  name = 'ACIN';

endfunction


// *
// * Tests
// *

//
// Returns the tFlux, that is, log10 modifiers to the p53 and mdm2
// fluxes such that T remains 24. Note that this special flux was
// derived numerically using the acin_isoT() function.

function tFlux = getTFlux()

tFlux = [ ...
  -1.0    0.519531;
  -0.9    0.470703;
  -0.8    0.423828;
  -0.7    0.375000;
  -0.6    0.328125;
  -0.5    0.277344;
  -0.4    0.226563;
  -0.3    0.175781;
  -0.2    0.089844;
  -0.1    0.042969;
   0.0    0.003906;
   0.1   -0.046875;
   0.2   -0.099609;
   0.3   -0.187500;
   0.4   -0.238281;
   0.5   -0.285156;
   0.6   -0.337891;
   0.7   -0.404297;
   0.8   -0.470703;
   0.9   -0.533203;
   1.0   -0.621094
];
tFlux = tFlux';

return tFlux;

endfunction


//
// Simulates the ACIN module.

function x = acin_stim( tmax, plotflag )
  
  exec( "./engine/engine.sce" );
  exec( "./engine/stimuli.sci" );
  
  mods = [ "F:/work/research/active/flx/res/acin/acin_v1.0.sci" ];

  if ~exists( 'plotflag', 'l' )
    plotflag = bin2dec("0011");
  end
  if ~exists( 'tmax', 'l' )
    tmax = 132;
  end
  
  // Plot instructions
  xsv = [...
    1.1  1.2;
  ];
  tsv = 0:0.1:tmax;
  rgb = [ 64 64 192 192 64 64 ];

  // Stimulate. Let B_s (k11) --> 10
  stim = step( 1, 2, 0, 12, 0 );
  stim = schedule( tmax, stim );

  x = mod_test( mods, stim, tsv=tsv, xsv=xsv, rgb=rgb, pf=plotflag );
  
  return( x );

endfunction


//
// Surfs over a particular paremter in the acin module.

function x = acin_surf( ts, tmax, plotflag )
  
  exec( "./engine/engine.sce" );
  exec( "./engine/stimuli.sci" );
  
  mods = [ "F:/work/research/active/flx/res/acin/acin_v1.0.sci" ];

  if ~exists( 'plotflag', 'l' )
    plotflag = bin2dec("0011");
  end
  if ~exists( 'ts', 'l' )
    ts = 0.1;
  end
  if ~exists( 'tmax', 'l' )
    tmax = 216;
  end
  
  // Plot instructions
  xsv = [...
    1.1;
  ];
  tsv = 0:ts:tmax;
  rgb = [ 64 64 192 ];

  // Parameter surfing instructions
  aval  = 1;
  vary  = [
    1 1 1 1 3;
    1 1 1 1 4;
  ];
  vrng  = 0.95:0.005:1.05;
  vals  = [ 10^vrng; 10^(-vrng) ];
  
  // Stimulate.
  stim = step( 1, 2, 0, 12, 0 );
  stim = schedule( tmax, stim );

  x = mod_test( mods, stim, aval=aval, vary=vary, vals=vals, ...
    tsv=tsv, xsv=xsv, rgb=rgb, pf=plotflag );
  
  return( x );

endfunction


//
// Simulates the ACIN module in response to an instantaneous
// depletion of the inhibitor. Prior to stimulation, the
// system is perturbed according to the given pertid argument.
//
// Arguments:
// 
// pertid - the type of perturbation to apply prior to stimulation, where:
// 1. Isostatic flux perturbations in (+)
// 2. Isostatic flux perturbations in (-)
// 3. Anisostatic perturbations to (+) synthesis
// 4. Anisostatic perturbations to (-) synthesis
// 5. Anisostatic perturbations to (+) degradation
// 6. Anisostatic perturbations to (-) degradation
// 7. Isokinetic perturbations to (+) steady state concentrations.
// 8. Isokinetic perturbations to (-) steady state concentrations.

function xList = acin_scan( pertid, ts, tmax, rgb, fout, debug )

  exec( "./engine/engine.sce" );
  exec( "./engine/stimuli.sci" );
  exec( "./engine/util.sci" );
  
  mods = [ "F:/work/research/active/flx/res/acin/acin_v1.0.sci" ];
  p = getP();

  if ~exists( 'pertid', 'l' )
    tmax = 1;
  end
  if ~exists( 'ts', 'l' )
    ts = 0.1;
  end
  if ~exists( 'tmax', 'l' )
    tmax = 216;
  end
  if ~exists( 'rgb', 'l' )
    rgb = [ 64 64 192 192 64 64 ];
  end
  if ~exists( 'fout', 'l' )
    fout = "F:/work/research/active/flx/res/acin/data/acin_scan";
  end
  if ~exists( 'debug', 'l' )
    debug = %f;
  end

  // Plot instructions
  xsv = [ 1.1; 1.2 ];
  tsv = 0:ts:tmax;

  // Stimulate.
  stim = step( 1, 2, 0, 24, 0 );
  stim = schedule( tmax, stim );
  
  // Parameter variability instructions
  theta = 10^[-1:0.1:1];
  imax  = length(theta);
  
  avar  = 0;
  aval  = 1;
  vary = [ ([1;1;2;1]*ones(1,4))' [1:4]' ];
  vals  = zeros(4,length(theta));
  
  select pertid
  
  // Isostatic perturbations to (+)
  case 1 then
    vals(3,:) = p(3)*(theta-1);

  // Isostatic perturbations to (-)
  case 2 then
    vals(4,:) = p(4)*(theta-1);

  // Anisostatic perturbations to (+) synthesis
  case 3 then
    vals(1,:) = p(1)*(sqrt(theta*p(1))-1);
    vals(2,:) = p(2)*((p(2)*sqrt(theta*p(1))/p(1))-1);

  // Anisostatic perturbations to (-) synthesis
  case 4 then
    vals(1,:) = p(1)*(sqrt(p(1)*p(1)./theta)-1);
    vals(2,:) = p(2)*(theta.*p(2).*(sqrt(p(1)*p(1)./theta)/p(1))-1);

  // Anisostatic perturbations to (+) degradation
  case 5 then
    vals(1,:) = p(1)*((sqrt(p(1)*p(1)./theta))-1);
    vals(2,:) = p(2)*(p(2)*(sqrt(p(1)*p(1)./theta))/p(1)-1);
    vals(3,:) = p(3)*(theta-1);

  // Anisostatic perturabations to (-) degradation
  case 6 then
    vals(1,:) = p(1)*(p(1).*sqrt(theta)-1);
    vals(2,:) = p(2)*(p(2)./sqrt(theta)-1);
    vals(4,:) = p(4)*(theta-1);

  // Isokinetic perturbations to (+) steady state concentrations.
  case 7 then
    vals(1,:) = p(1)*(theta-1);
    vals(3,:) = p(3)*(theta.^-1-1);

  // Isokinetic perturbations to (-) steady state concentrations.
  case 8 then
    vals(2,:) = p(2)*(theta-1);
    vals(3,:) = p(3)*(theta.^-1-1);
    vals(4,:) = p(4)*(theta.^-1-1);
  
  // Vary the peak amplitude but not the peak
  case 9 then
    tFlux = getTFlux();
    vals(1,:) = p(3)*(10^tFlux(2,:)-1);
    vals(2,:) = p(4)*(10^tFlux(1,:)-1);

  else
    
    disp( "Error. Argument ''fluxtype'' must be an integer from 1 to 9." );
    return -1;
  end

  // Debug
  if debug

    p0 = getP();
    xp = []; kp = [];
    for i = 1:length(theta)
      pp = p0;
      for j = 1:4
        pp(j) = p0(j) + vals(j,i);
      end
      [x0,k] = mod_init(0,pp);
      xp = [ xp x0 ];
      kp = [ kp k ];
    end
    
    [x0,k] = mod_init(0,p0);
    disp('The perturbations in x are:');
    disp([ [1:2]' xp./(x0*ones(1,length(theta))) ]);
    disp('The perturbations in k are:');
    disp([ [1:4]' kp./(k*ones(1,length(theta))) ]);
    disp('Type ''resume'' to proceed, or ''abort'' to cancel.');
    pause

  end
  
  x = mod_test( mods, stim, vary, vals, aval, avar, getP(), ...
    ts, tsv, xsv, rgb=rgb );
  
  // Compile the dynamic characteristic vectors
  T = zeros(1,imax);
  A = zeros(1,imax);
  X = zeros(1,imax);
  
  // The total Activator trace per value of theta
  ATh = [];

  // Extract the dynamic characteristics.  
  for i = 1:imax

    time = matrix(x(1,:,i),1,cols(x));
    Act  = matrix(x(2,:,i),1,cols(x));

    peaks  = getPeaks( Act );
    T(i) = time( peaks(1) );
    A(i) = Act( peaks(1) );
    X(i) = Act(1);

    if i == 1
      ATh = [ ATh; time ];
    end
      ATh = [ ATh; Act ];

  end

  mout = [ T;A;X ]
  fprintfMat( fout+'p'+string(pertid)+'_TA', mout, '%f' );
  
  // Save the Activator trace
  Aout = fout+'p'+string(pertid)+"_traces";
  fprintfMat( Aout, ATh, '%f' );

  xList = list(T,A,X,x);
  return( xList );

endfunction


//
// Simulates the ACIN module over a range of stimulus
// strengths and returns the resultant dose-response
// curve.

function drc = acin_drc( ts, tmax )

  exec( "./engine/engine.sce" );
  exec( "./engine/stimuli.sci" );
  exec( "./engine/util.sci" );
  
  mods = [ "F:/work/research/active/flx/res/acin/acin_v1.0.sci" ];
  p = getP();

  if ~exists( 'ts', 'l' )
    ts = 0.1;
  end
  if ~exists( 'tmax', 'l' )
    tmax = 216;
  end

  // Plot instructions
  xsv = [ 1.1 ];
  tsv = 0:ts:tmax;

  // Stimulate. Reduce I to zero at t=4.
  stim = step( 1, 2, 0, 24, 0 );
  stim = schedule( tmax, stim );
  
  rgb = [ 64 64 192 ];

  // Flux variability instructions
  theta = 10^[-1:0.2:1];
  
  aval = 1;
  avar = 2;
  vary = [];
  vals = [];

  // Optional variability in the activator flux
  theta1 = [ (p(3))*(theta-1) %nan*ones(1,10) ];
  vary = [ vary; [ 1 1 2 1 3 ] ];
  vals = [ vals; theta1 ];

  // Optional variability in the inhibitor flux
  theta2 = [ p(4)*(theta-1) %nan*ones(1,10) ];
  //vary = [ vary; [ 1 1 2 1 4 ] ];
  //vals = [ vals; theta2 ];

  // Stimulus variability instructions
  vary = [ vary; [rows(vary)+1 4 0 1 5] ];
  stim_vals = 1:-0.05:0;
  vals = [ vals; stim_vals ]
 
  x = mod_test( mods, stim, vary, vals, aval, avar, ...
    ts, tsv, xsv, rgb=rgb, pf=0 )

  // Compile the dynamic characteristic vectors
  numsims = size(x);
  numsims = numsims(3);
  T = zeros(1,numsims);
  A = zeros(1,numsims);

  // Extract the dynamic characteristics.  
  for i = 1:numsims

    time = matrix(x(1,:,i),1,cols(x));
    Act  = matrix(x(2,:,i),1,cols(x));

    peaks  = getPeaks( Act );
    T(i) = time( peaks(1) );
    A(i) = Act( peaks(1) );

  end   // end i
  
  drc = [ stim_vals' matrix(T,length(stim_vals),cols(T)/length(stim_vals)) ];

endfunction


//
// Simulates the ACIN module over a range of activator
// and inhibitor flux multipliers and returns the first
// time > T at which the activator abundance is less
// than Athresh.

function T2 = acin_refract( ts, tmax, Athresh )

  exec( "./engine/engine.sce" );
  exec( "./engine/stimuli.sci" );
  exec( "./engine/util.sci" );
  
  mods = [ "F:/work/research/active/flx/res/acin/acin_v1.0.sci" ];
  p = getP();

  if ~exists( 'ts', 'l' )
    ts = 0.1;
  end
  if ~exists( 'tmax', 'l' )
    tmax = 216;
  end
  if ~exists( 'Athresh', 'l' )
    Athresh = 2*p(1);
  end

  // Plot instructions
  xsv = [ 1.1 ];
  tsv = 0:ts:tmax;

  // Stimulate. Reduce I to zero at t=4.
  stim = step( 1, 2, 0, 24, 0 );
  stim = schedule( tmax, stim );
  
  rgb = [ 64 64 192 ];

  // Flux variability instructions
  theta = 10^[-1:0.5:1];
  
  aval = 1;
  avar = 2;
  vary = [];
  vals = [];

  // Variability in the activator flux
  theta1 = [ (p(3))*(theta-1) ];
  vary = [ vary; [ 1 1 2 1 3 ] ];
  vals = [ vals; theta1 ];
  //vals = [ vals; zeros(1,length(theta)) ];

  // Optional variability in the inhibitor flux
  theta2 = [ p(4)*(theta-1) ];
  vary = [ vary; [ 2 1 2 1 4 ] ];
  vals = [ vals; theta2 ];
  //vals = [ vals; zeros(1,length(theta)) ];


  x = mod_test( mods, stim, vary, vals, aval, avar, ...
    ts, tsv, xsv, rgb=rgb, pf=1 )

  // Compile the dynamic characteristic vectors
  numsims = size(x);
  numsims = numsims(3);
  T = zeros(1,numsims);
  A = zeros(1,numsims);
  T2 = zeros(1,numsims)

  // Extract the dynamic characteristics.  
  for i = 1:numsims

    time = matrix(x(1,:,i),1,cols(x));
    Act  = matrix(x(2,:,i),1,cols(x));

    peaks  = getPeaks( Act );
    T(i) = time( peaks(1) );
    A(i) = Act( peaks(1) );
    T2(i) = time( min(find(Act<=Athresh&time>T(i))) );
    if i == numsims
      pause
    end

  end   // end i
  
  T2 = [ matrix(T2,length(theta1),cols(T2)/length(theta2)) ];
  
endfunction


//
// Simulates N samples of the acin module over the
// specified range of steady states and writes the
// result to file.

function acin_sample_range( ts, tmax, N, IvsArange, fout )

  if ~exists( 'ts', 'l' )
    ts = 0.1;
  end
  if ~exists( 'tmax', 'l' )
    tmax = 216;
  end
  if ~exists( 'N', 'l' )
    N = 1e3
  end
  if ~exists( 'IvsArange', 'l' )
    IvsArange = 10^[-1:0.1:1];
  end
  if ~exists( 'fout', 'l' )
    fout = "F:/work/research/active/flx/res/acin/data/acin_sample"
  end
  
  D = [];
  
  for i = 1:length(IvsArange)
    Di = acin_sample( ts, tmax, N, IvsA=IvsArange(i) );
    
    if i == 1
      D = [ D; Di(1,:) ];
    end
    
    D = [ D; Di(2:4,:) ];
  end
  
  fprintfMat( fout, D, '%f' );

endfunction


//
// Simulates N samples of the acin module at the given
// steady state, which specifies the ratio of Inhibitor
// to Activator. Returns the inner quartile range of the
// Activator as a function of time.

function D = acin_sample( ts, tmax, N, IvsA )

  exec( "./engine/engine.sce" );
  exec( "./engine/stimuli.sci" );
  exec( "./engine/util.sci" );
  
  mods = [ "F:/work/research/active/flx/res/acin/acin_v1.0.sci" ];
  p = getP();

  if ~exists( 'ts', 'l' )
    ts = 0.1;
  end
  if ~exists( 'tmax', 'l' )
    tmax = 216;
  end
  if ~exists( 'N', 'l' )
    N = 1e3
  end
  if ~exists( 'IvsA', 'l' )
    IvsA = 1
  end

  // Plot instructions
  xsv = [ 1.1 1.2 ];
  tsv = 0:ts:tmax;

  // Stimulate. Reduce I to zero at t=4.
  stim = step( 1, 2, 0, 24, 0 );
  stim = schedule( tmax, stim );
  
  rgb = [ 64 64 192 ];

  // Flux variability instructions
  theta1 = 10^(1.0*rand(1,N)-0.2);
  theta2 = 10^(1.0*rand(1,N)-0.2);
  
  aval = 1;
  avar = 2;
  vary = [];
  vals = [];
  
  vary = [ vary; [ 1 1 0 1 2 ] ];
  vals = [ vals; IvsA*ones(1,N) ];

  // Variability in the activator flux
  theta1 = [ (p(3))*(theta1-1) ];
  vary = [ vary; [ 1 1 2 1 3 ] ];
  vals = [ vals; theta1 ];

  // Optional variability in the inhibitor flux
  theta2 = [ p(4)*(theta2-1) ];
  vary = [ vary; [ 1 1 2 1 4 ] ];
  vals = [ vals; theta2 ];


  x = mod_test( mods, stim, vary, vals, aval, avar, ...
    ts, tsv, xsv, rgb=rgb, pf=1, vb=0 )
  pause
  
  nt = size(x); nt = nt(2);
  tm = matrix(x(1,:,1),1,cols(x));
  ac = matrix(x(2,:,:),nt,N)';
  acs = gsort( ac, 'r', 'i' );
  
  // Quartile indices
  mqi = ceil(N/2)
  lqi = ceil(ceil(N/2)/2)
  uqi = mqi + lqi
  
  D = [ tm; acs([lqi,mqi,uqi],:) ];

endfunction


//
// Given an mdm2 flux multiplier, calculates the required p53
// flux multiplier such that the peak time is T.

function p53power = acin_isoT( mult_mdm2, isoT )
  
  exec( "./engine/engine.sce" );
  exec( "./engine/stimuli.sci" );
  exec( "./engine/util.sci" );
  
  mods = [ "F:/work/research/active/flx/res/acin/acin_v1.0.sci" ];

  if ~exists( 'ts', 'l' )
    ts = 0.1;
  end
  if ~exists( 'tmax', 'l' )
    tmax = 216;
  end
  
  // Plot instructions
  xsv = [...
    1.1;
  ];
  tsv = 0:ts:tmax;
  rgb = [ 64 64 192 ];

  // Parameter surfing instructions
  aval  = 1;
  vary  = [
    1 1 2 1 3;
    1 1 2 1 4;
  ];
  
  p53power = 0;
  ub =  1
  lb = -1
  mult_p53 = 10^p53power;

  vals  = [ mult_p53; mult_mdm2 ];
  
  // Stimulate.
  stim = step( 1, 2, 0, 24, 0 );
  stim = schedule( tmax, stim );

  // First run
  x = mod_test( mods, stim, aval=aval, vary=vary, vals=vals, ...
    tsv=tsv, xsv=xsv, rgb=rgb, pf=0 );

  // Extract the dynamic characteristics.  
  time = matrix(x(1,:,1),1,cols(x));
  Act  = matrix(x(2,:,1),1,cols(x));

  peaks  = getPeaks( Act );
  T = time( peaks(1) );
  A = Act( peaks(1) );

  while T ~= isoT

    // Adjust  mult_p53
    if T < isoT
      ub = p53power;
      p53power = lb+(p53power-lb)/2;
    else
      lb = p53power;
      p53power = ub-(ub-p53power)/2;
    end

    mult_p53 = 10^p53power;
    vals  = [ mult_p53; mult_mdm2 ];
    
    printf( "p53power = %f, ub = %f, lb = %f\n", p53power, ub, lb );
    x = mod_test( mods, stim, aval=aval, vary=vary, vals=vals, ...
      tsv=tsv, xsv=xsv, rgb=rgb, pf=0 );
  
    // Extract the dynamic characteristics.  
    time = matrix(x(1,:,1),1,cols(x));
    Act  = matrix(x(2,:,1),1,cols(x));

    peaks  = getPeaks( Act );
    T = time( peaks(1) );
    A = Act( peaks(1) );
  
    printf( "mult_p53 = %f, mult_mdm2 = %f, T = %f, A = %f\n", ...
      mult_p53, mult_mdm2, T, A );
  
  end
  
  printf( "Run terminated. p53power = %f, T = %f.\n", p53power, T );
  
endfunction
