# Supplementary material for: A Protein Turnover Signaling Motif Controls the Stimulus-Sensitivity of Stress Response Pathways
Source: PLoS Comput Biol. 2013 Feb 28;9(2):e1002932. doi: 10.1371/journal.pcbi.1002932 (PMC3585401; doi:10.1371/journal.pcbi.1002932)
Supplement: Protocol S1 — Executable source code. This zip file contains executable code for all three models discussed in the manuscript. All code can be executed using the freely available Scilab numerical computing environment, http://www.scilab.org/. See the included README file for detailed instructions. (ZIP) [file pcbi.1002932.s003.zip › src/README.txt]

===========================================================
A protein turnover signaling motif controls the stimulus-
sensitivity of stress response pathways

Loriaux PM and Hoffmann A

PLoS Computational Biology (2012)

Correspondence concerning this code should be addressed to
  Alexander Hoffmann
  ahoffmann@ucsd.edu
===========================================================


Table of Contents
-----------------------------------------------------------
1........Summary of Supporting Protocol Files

2........Supporting Protocol Files
2.1........pnfm.sci
2.2........p53b.sci
2.3........nfkb.sci

3........Copyright notice


1. Summary of Supporting Protocol Files
-----------------------------------------------------------
This README file describes all Supporting Protocol files
for the manuscript 'A protein turnover signaling motif 
controls the stimulus-sensitivity of stress response 
pathways', by Loriaux and Hoffmann, and gives instructions 
for their use. For each example in the manuscript, there is 
a corresponding executable file.  This file must be run in
the open source mathematical computing software environment,
Scilab.  Scilab can be downloaded for free from its website,

http://www.scilab.org/

In the text that follows, instructions that may be executed 
in Scilab are denoted by the long-arrow prompt:

-->command

Only the text that proceeds these prompts should be entered 
into Scilab. The three Supporting Protocol Files are:

  - pnfm.sci. Simulates the behavior of the prototypical
    negative feedback model. Results obtained from this 
    model are discussed in the subsection "Activator and 
    inhibitor fluxes precisely control the dynamic response 
    to perturbation".
    
  - p53b.sci. Simulates the behavior of the oscillating
    p53 model. Except for a concentration and temporal
    scaling factor, this model exactly matches the one
    described in (Batchelor et al., 2008). Results obtained
    from this model are discussed in the subsection "High
    p53 and Mdm2 flux is required for p53 responsiveness to
    ionizing radiation".
  
  - nfkb.sci. Simulates the behavior of the IkBa-only
    NFkB model. Results from this model are discussed in
    the subsection "High IkB flux buffers NFkB from 
    activation in response to UV and low doses of TNF".
     
To execute a particular file from the list above, launch
Scilab and load the source file into memory. This is
done using the exec() command:

  -->exec( "pnfm.sci" );

Note that the file name passed to exec() must include the
entire path.  If pnfm.sci is located in the directory
C:\Users\Public\Desktop", then type

  -->exec( "C:\Users\Public\Desktop\pnfm.sci" );

Alternatively, you may first set the working directory to 
the one containing the file to be executed,

  -->cd "C:\Users\Public\Desktop";
  -->exec( "pnfm.sci" );

To simulate the model type

  -->[t,x] = simulate();

This command simulates the model using default values for
all parameters, and returns the abundance of every species
in the model (x) as a function of time (t). Optional
parameter values in Scilab are passed to a function using
the key=value syntax. For example, one optional parameter
common to all three files is the plotflag parameter. If
this parameter value is zero, plotting is suppressed.
Therefore to suppress plotting, type

  -->[t,x] = simulate( plotflag=0 );

For a complete explanation of each file and the optional
paramers that they accept, see Section 2, below.  NOTE
THAT THESE FILES WERE CREATED AND EXECUTED USING SCILAB
VERSION 5.3 ON A WINDOWS 7 PC, and have not been tested
on other operating systems or using previous versions
of Scilab.  Please do not contact us with compatibility
issues.


2. Supporting Protocol Files
-----------------------------------------------------------

2.1. pnfm.sci

This file encodes the prototypical negative feedback model.

  Species

   Index     Symbol     Meaning 
  =======   ========   =========
   x(1)      X          Activator
   x(2)      Y          Inhibitor

  Reactions

   Index    Reaction
  =======   =====================================
   v(1)      null   --(k1)->  X
   v(2)      X      --(k2)->  X + Y
   v(3)      X + Y  --(k3)->  Y
   v(4)      Y      --(k4)->  null

To simulate the simple p53 model, type

  -->exec( "pnfm.sci" );
  -->[t,x] = simulate();
  
from within the directory containg the pnfm.sci file.
The simulate() function accepts the following, optional
parameters.

  theta_x - the activator flux multiplier. Values greater 
    than 1 increase the nominal wildtype flux of X. Values
    less than 1 decrease it. Default value is 1.

  theta_y - the inhibitor flux multiplier. Values greater 
    than 1 increase the nominal wildtype flux of Y. Values
    less than 1 decrease it. Default value is 1.
    
  tstep - the time resolution of the return variables. 
    Default value is 1 a.u. Note that this value does not
    affect the numerical integration of the ODEs, which
    uses an adaptive algorithm to determine the time step.
    
  tstim - the time at which stimulus is applied. Simulation
    of the pnfm model is achieved by instantaneously 
    setting the abundance of Y to zero. Default value
    is 12.

  tmax - the maximum time to which to run the simulation. 
    Default value is 132 a.u.

  plotflag - if 0, plotting is suppressed. Default value
    is 1.
 
Again, note that optional parameters are passed in Scilab
using the key=value syntax. For example, to increase the 
activator flux by ten-fold and reduce the inhibitor flux by 
ten-fold, type

  -->[t,x] = simulate( theta_x=10^1, theta_y=10^-1 );


2.2. p53b.sci

This file encodes the oscillating p53 model. For complete
details of this model, see (Batchelor et al., 2008).

  Species

   Index     Meaning 
  =======   ===========================================
   x(1)      p53
   x(2)      p53P
   x(3)      Mdm2
   x(4)      Inhib
   x(5)      Signal
   x(6)      Delayed p53P (on Mdm2, see v12)
   x(7)      Delayed p53P (on Inhib, see v13)

  Reactions

   Index    Reaction
  =======   ===========================================
   v( 1)     p53     --(k1)->  null
   v( 2)     Mdm2    --(k2)->  null
   v( 3)     Inhib   --(k3)->  null
   v( 4)     Signal  --(k4)->  null
   v( 5)     Mdm2 + p53      --(k5)->  Mdm2
   v( 6)     Mmd2 + p53P     --(k6)->  Mdm2
   v( 7)     Signal + Mdm2   --(k7)->  Signal
   v( 8)     Inhib + Signal  --(k8)->  Inhib
   v( 9)     null  --(k9)->  p53
   v(10)     null  --(k10)->  Mdm2
   v(11)     null  --(k11)->  Signal
   v(12)     dp53Pm  --(k12)->  dp53Pm + Mdm2
   v(13)     dp53Pi  --(k13)->  dp53Pi + Inhib
   v(14)     Signal + p53  --(k14)->  Signal + p53P

To simulate the oscillating p53 model, type

  -->exec( "p53b.sci" );
  -->[t,x] = simulate();
  
from within the directory containg the p53b.sci file.
The simulate() function for p53b.sci accepts all the same 
optional parameters as p53a.sci, but with the following,
additional parameter:

  stim - if 0, a step stimulus is used, as described in
    (Batchelor et al., 2008). Otherwise two two-hour
    pulses are used, spaced 24 hours apart. Stimulation
    is achieved by instantaneously increasing the value
    of the rate constant k(11) to 5e5.


2.3. nfkb.sci

This file encodes the IkBa-only NFkB model.

  Species

   Index     Symbol     Meaning 
  =======   ========   ==============================
   x( 1)     I          IkBa
   x( 2)     IK         IkBa/IKK complex
   x( 3)     INK        IkBa/IKK/NFkB complex
   x( 4)     In         IkBa (nuclear)
   x( 5)     IN         IkBa/NFkB complex
   x( 6)     INn        IkBa/NFkB complex (nuclear)
   x( 7)     It         IkBa mRNA transcript
   x( 8)     K          IKK
   x( 9)     N          NFkB
   x(10)     Nn         NFkB (nuclear)           
   x(11)     T          IKK multiplier

  Reactions

   Index     Reaction
  =======   ===========================================
   v( 1)     IN + K  --(k1)->  INK  
   v( 2)     I + K   --(k2)->  IK  
   v( 3)     I + N   --(k3)->  IN  
   v( 4)     IK   --(k4)->  I + K  
   v( 5)     IN   --(k5)->  I + N  
   v( 6)     INn  --(k6)->  IN  
   v( 7)     In   --(k7)->  I  
   v( 8)     Nn   --(k8)->  N  
   v( 9)     IN   --(k9)->  INn  
   v(10)     I    --(k10)->  In  
   v(11)     N    --(k11)->  Nn  
   v(12)     IK   --(k12)->  K  
   v(13)     IN   --(k13)->  N  
   v(14)     INK  --(k14)->  K + N  
   v(15)     I    --(k15)->  null 
   v(16)     It   --(k16)->  It + I  
   v(17)     It   --(k17)->  null 
   v(18)     null --(k18)->  It  
   v(19)     null --(k19)->  It  
   v(20)     IK + N   --(k20)->  INK  
   v(21)     In + Nn  --(k21)->  INn  
   v(22)     INK  --(k22)->  IK + N  
   v(23)     INK  --(k23)->  IN + K  
   v(24)     INn  --(k24)->  In + Nn  
   v(25)     INn  --(k25)->  Nn  
   v(26)     In   --(k26)->  null 

To simulate the IkBa-only NFkB model, type

  -->exec( "nfkb.sci" );
  -->[t,x] = simulate();
  
from within the directory containg the nfkb.sci file.
The simulate() function for nfkb.sci accepts the following
optional parameters:

  theta_f - the IkBa futile flux multiplier. Values greater
    1 increase the wildtype futile flux. Values less than
    1 decrease it. Default value is 1.

  theta_m - the IkBa productive flux multiplier. Values 
    greater than 1 increase the wildtype productive flux. 
    Values less than 1 decrease it. Default value is 1.
    
  stim - if 0, a TNF stimulus is used (default). If 1, a 
    UV stimulus is used.  Values other than 0 or 1 result 
    in an error. See Methods section in the manuscript for
    a detailed description of these two stimuli.
    
  stimstr - the stimulus strength. Must be a numeric value 
    on the interval [0,1]. Default value is 1 for TNF and 
    0.5 for UV.  The value of this parameter affects the
    peak height of the TNF stimulus and the degree of
    translational inhibition by UV, where stimstr=1 yields
    complete translational inhibition at time=tstim.

  tstep - the time resolution of the return variables. 
    Default value is 1 minute. Again, this value does not
    affect the numerical integration of the ODEs, which
    uses an adaptive algorithm to determine the time step.
    
  tstim - the time at which stimulus is applied. Default
    value is 60 minutes.

  tmax - the maximum time to which to run the simulation. 
    Default value is 780 minutes (12 hours after 
    stimulation).

  plotflag - if 0, plotting is suppressed. Default value
    is 1.


3. Copyright notice
-----------------------------------------------------------
Copyright 2012  The Regents of the University of California
All Rights Reserved

Permission to use, copy, modify and distribute any part of 
this flux analysis software for educational, research and 
non-profit purposes, without fee, and without a written 
agreement is hereby granted, provided that the above 
citation and copyright notice, this paragraph and the 
following three paragraphs appear in all copies.

Those desiring to incorporate this flux analysis software 
into commercial products or use for commercial purposes 
should contact the Technology Transfer & Intellectual 
Property Services, University of California, San Diego, 
9500 Gilman Drive, Mail Code 0910, La Jolla, CA 92093-0910, 
Ph: (858) 534-5815, FAX: (858) 534-7345,
E-MAIL:invent@ucsd.edu.

IN NO EVENT SHALL THE UNIVERSITY OF CALIFORNIA BE LIABLE TO 
ANY PARTY FOR DIRECT, INDIRECT, SPECIAL, INCIDENTAL, OR 
CONSEQUENTIAL DAMAGES, INCLUDING LOST PROFITS, ARISING OUT 
OF THE USE OF THIS FLUX ANALYSIS SOFTWARE, EVEN IF THE 
UNIVERSITY OF CALIFORNIA HAS BEEN ADVISED OF THE 
POSSIBILITY OF SUCH DAMAGE.

THE FLUX ANALYSIS SOFTWARE PROVIDED HEREIN IS ON AN
"AS IS" BASIS, AND THE UNIVERSITY OF CALIFORNIA HAS NO 
OBLIGATION TO PROVIDE MAINTENANCE, SUPPORT, UPDATES, 
ENHANCEMENTS, OR MODIFICATIONS. THE UNIVERSITY OF 
CALIFORNIA MAKES NO REPRESENTATIONS AND EXTENDS NO 
WARRANTIES OF ANY KIND, EITHER IMPLIED OR EXPRESS, 
INCLUDING, BUT NOT LIMITED TO, THE IMPLIED WARRANTIES OF 
MERCHANTABILITY OR FITNESS FOR A PARTICULAR PURPOSE, OR 
THAT THE USE OF THE FLUX ANALYSIS SOFTWARE WILL NOT 
INFRINGE ANY PATENT, TRADEMARK OR OTHER RIGHTS.
===========================================================
